# Supplementary material for: De novo assembly of Aureococcus anophagefferens transcriptomes reveals diverse responses to the low nutrient and low light conditions present during blooms
Source: Front Microbiol. 2014 Jul 24;5:375. doi: 10.3389/fmicb.2014.00375 (PMC4109616; doi:10.3389/fmicb.2014.00375)
Supplement: Supplementary file 1 [file DataSheet1.XLSX]

## Sheet: Sheet1
Data Sheet 1. Supplementary data detailing the complete A. anophagefferens CCMP 1850 transcriptome with annotations, read counts, statistics, significant expression categories, and the presence of overlapping contigs in the CCMP 1984 genome or the different assemblies. PP = posterior probability, Rep = replete, N = Lnitrogen, P = phosphorus, L = light, TPM = tags per million, Sig = significantly,…
Trinity Contig Name	ID	P(Rep/LowP>2)	P(LowP/Rep>2)	PP(Rep/LowN>2)	PP(LowN/Rep>2)	PP(Rep/LowL>2)	PP(LowL/Rep>2)	TPM Rep	TPM LowN	TPM LowP	TPM LowL	Sig Upreg.	Sig Downreg.	Pfam	SUPERFAMILY	Swiss-Prot	TIGERFAMs	NR BlastX Top Hit	CCMP 1984 Genome ID	ABySS ID	KEGG Pathway ID
comp1_c0_seq1	1	0	0	0.152924	2.81079e-06	2.29202e-06	0.036338	0.762055	0.394097	0.726407	1.09673								66694
comp10022_c0_seq1	2	0.0146423	0	2.91294e-05	0.209045	0.0708556	0	0.183944	0.472916	0.128189	0.130563								66552
comp10033_c0_seq1	3	0.598043	1.31925e-06	0.491282	9.81753e-06	0.563653	4.80228e-05	0.394166	0.0525462	0.0213649	0.104451								72119
comp10036_c0_seq1	4	0.000109872	0.188237	0.000963368	0.132548	0	0.0749052	0.105111	0.262731	0.320473	0.156676								67521
comp1004_c0_seq1	5	0.233798	0	0	0.000127105	9.36883e-06	5.89725e-06	1.91828	2.25949	0.96142	1.90623
comp100498_c0_seq1	6	0	0	0	0	0.842491	7.01617e-06	0.341611	0.394097	0.341838	0
comp10068_c0_seq1	7	0.411542	5.01239e-06	0.11611	0.000195221	0.557414	2.15315e-05	0.446722	0.236458	0.106824	0.130563								68930
comp1007_c0_seq1	8	0.00560937	0	0.211832	0	0.379347	0	1.6555	0.84074	1.19643	0.809493
comp10074_c0_seq1	9	0.701504	3.00423e-07	0.668231	1.08478e-06	0.155722	0.000540524	0.446722	0.0262731	0.0213649	0.261127
comp10079_c0_seq1	10	0.00100437	0	0	1.24386e-06	6.02425e-07	0	3.5475	4.22997	2.49969	3.18575			Name=Pfam:Methyltransf_3; Dbxref=Pfam:PF01596.12; Description=o-methyltransferase; Ontology_term=InterPro:IPR002935; score=43.00; evalue=2.30e-11;	Name=SUPERFAMILY:0052182; Dbxref=SCOP:53335; Description=s-adenosyl-l-methionine-dependent methyltransferases; score=52.50; evalue=4.80e-14;				61383	61219	K00545
comp10079_c1_seq1	11	0.158635	4.8754e-06	0	0	0.807511	6.59566e-08	0.630666	0.735647	0.299109	0.130563								61383
comp1008_c0_seq1	12	0.0411099	0.000554449	0.0521717	0.000512836	0.000252902	0.11873	0.315333	0.210185	0.213649	0.522254
comp1008_c1_seq1	13	0	0	0.0326202	0.000152882	0	0.90874	0.630666	0.446643	0.534122	1.93234									125317
comp10089_c0_seq1	14	0.545028	3.62924e-06	0.103334	0.000421366	0.455367	9.033e-05	0.394166	0.210185	0.0427298	0.130563
comp100911_c0_seq1	15	0.0207222	0	0	0	0.147019	0.00445401	0.262778	0.236458	0.192284	0.156676
comp101045_c0_seq1	16	0.64683	1.70882e-09	0.777532	1.56156e-09	0.817285	3.87805e-09	0.814611	0.157639	0.213649	0.208901
comp10105_c0_seq1	17	0	0	0.0530145	0	0.00086084	0.0674821	0.210222	0.131366	0.256379	0.28724
comp10107_c0_seq1	18	0.285145	0.000151059	0.197525	0.000681398	0.492809	0.000390557	0.262778	0.0788194	0.0427298	0.0522254
comp10108_c0_seq1	19	0.0206952	0	0.191718	0.000122495	0.150784	0.000988364	0.394166	0.157639	0.299109	0.235014								62126
comp10108_c1_seq1	20	0.125914	0.000197543	0.295224	8.52603e-05	0.312798	0.000345699	0.367889	0.105092	0.170919	0.156676								62126
comp10121_c0_seq1	21	0.703331	1.02134e-07	0.564006	9.13901e-07	0.854479	4.20136e-07	0.499277	0.0788194	0.0427298	0.0522254								71849
comp1013_c0_seq1	22	0.860682	1.98506e-13	0.972646	3.25143e-14	0.994846	3.96177e-15	1.12994	0.131366	0.256379	0.130563		Down, LowN&LowL					EGB06841.1	71929
comp10131_c0_seq1	23	1	0	1	0	0.000456917	0	4.83511	0.76192	0.769136	3.47299		Down, Nut Stress		Name=SUPERFAMILY:0053804; Dbxref=SCOP:53474; Description=alpha/beta-hydrolases; score=39.90; evalue=3.50e-10;			WP_006210636.1		25829
comp10135_c0_seq1	24	0	0	1.05144e-06	0	0	0	93.6802	53.2556	97.8512	83.8739			Name=Pfam:Exo_endo_phos; Dbxref=Pfam:PF03372.18; Description=endonuclease/exonuclease/phosphatase family; Ontology_term=InterPro:IPR005135; score=41.20; evalue=1.60e-10;	Name=SUPERFAMILY:0047330; Dbxref=SCOP:56219; Description=dnase i-like; score=54.60; evalue=8.60e-15;					50455
comp10139_c0_seq1	25	0.315785	6.44193e-05	0	0	0.506768	0.000204354	0.315333	0.262731	0.0640947	0.078338								62591
comp10144_c0_seq1	26	0	0	0.193078	0.00126156	0.487972	0.000830833	0.210222	0.0525462	0.235014	0.0261127
comp10148_c0_seq1	27	0.149638	0.00107868	0.000646083	0.0773755	0.131332	0.00719014	0.210222	0.367824	0.0640947	0.130563
comp1015_c0_seq1	28	0.44742	2.04332e-06	0.22952	3.00651e-05	0.9347	5.5929e-08	0.473	0.183912	0.106824	0
comp1015_c1_seq1	29	0.705591	3.49962e-08	0.558982	7.68387e-07	0.966358	3.54275e-09	0.551833	0.105092	0.0640947	0		Down, LowL					CBJ27251.1
comp10151_c0_seq1	30	0.760847	2.07913e-08	0.385471	2.30144e-06	0.970056	3.19388e-09	0.578111	0.183912	0.0640947	0		Down, LowL
comp10152_c0_seq1	31	0.363178	3.0362e-05	0.322852	8.37127e-05	0.752501	1.63063e-05	0.341611	0.0788194	0.0640947	0.0261127								63286
comp10161_c0_seq1	32	0.980624	1.45947e-15	0.110848	6.21846e-08	0.998485	9.71079e-16	1.15622	0.656828	0.128189	0.104451		Down, LowP&LowL					EGB02612.1	68721	27948
comp101763_c0_seq1	33	0	0	0.000368535	0.104592	0.00231618	0.138789	0.183944	0.367824	0.235014	0.313352
comp1018_c0_seq1	34	0.99829	0	0.920586	0	0.999996	0	1.60294	0.394097	0.192284	0.0522254		Down, LowP&LowL					EGB04333.1
comp10188_c0_seq1	35	0	0	2.78894e-15	0.993252	0	0	0.0262778	1.0772	0	0	Up, LowN
comp10190_c0_seq1	36	0.78789	9.61523e-12	0.791819	2.50663e-11	0.834472	7.05713e-11	1.02483	0.236458	0.256379	0.28724
comp10199_c0_seq1	37	0.0661407	0.000407242	0.00349593	0	0.889061	1.08361e-06	0.394166	0.315277	0.235014	0								60957
comp1021_c0_seq1	38	0.0177393	2.52683e-06	0	0	3.84384e-07	0.0177365	0.972277	1.02465	0.683677	1.35786								67169
comp10229_c0_seq1	39	0.0890379	6.38239e-08	0.595717	3.7286e-10	0.930269	5.40457e-12	1.05111	0.341551	0.598217	0.235014
comp10235_c0_seq1	40	0.127746	0.00256004	0	0	0.371672	0.00399827	0.157667	0.183912	0.0427298	0.0261127
comp10237_c0_seq1	41	0.159073	0.000366477	0.233549	0.000364198	0.127789	0.00391012	0.289055	0.0788194	0.106824	0.182789
comp102372_c0_seq1	42	1.05594e-08	0.226285	0.0650739	0.000592475	5.32576e-07	0.284857	0.420444	0.262731	0.940056	0.861719
comp1024_c0_seq1	43	1.63105e-05	0.0696655	8.31526e-07	0.216665	0	0	0.341611	0.76192	0.598217	0.339465								70787
comp10242_c0_seq1	44	0	0	0.0891778	0.00071226	0.312798	0.000345699	0.367889	0.210185	0.299109	0.156676								63395
comp102450_c0_seq1	45	0	0	0	0	0.000986623	0.0559143	0.341611	0.289004	0.277744	0.470028								61009
comp10246_c0_seq1	46	0.96253	5.56138e-12	0.894754	2.59012e-10	0.996105	3.04936e-12	0.762055	0.0525462	0.0213649	0		Down, LowP&LowL
comp10247_c0_seq1	47	0.833012	3.77962e-10	0.224411	2.25796e-06	0.986521	7.85023e-11	0.709499	0.315277	0.0854596	0.0261127		Down, LowL
comp102471_c0_seq1	48	1.23984e-11	0.868258	0.00267784	0.0811589	0.132257	0.00566865	0.105111	0.210185	0.811866	0.0522254
comp102494_c0_seq1	49	0.00619942	0	0.513845	1.45833e-06	0	0	0.525555	0.105092	0.427298	0.548366
comp1025_c0_seq1	50	4.72885e-05	0	0.00920221	0	0.154476	0	2.15478	1.49757	1.85875	1.2273									93295
comp1025_c1_seq1	51	0.000824922	0	0	0	0.179264	0.000504583	0.420444	0.42037	0.341838	0.235014
comp10251_c0_seq1	52	0.0683345	3.16728e-06	2.99461e-08	0.0500864	0.0619043	5.06293e-05	0.788333	1.28738	0.470028	0.548366								63066
comp10251_c1_seq1	53	0.00483664	0	0	0	0	0.000125696	3.25844	3.36296	2.17922	4.28248				Name=SUPERFAMILY:0048578; Dbxref=SCOP:46938; Description=cral/trio n-terminal domain; score=30.20; evalue=2.40e-07;				63066	22447
comp10258_c0_seq1	54	0.648767	6.06683e-07	0.303566	4.1822e-05	0.897734	6.44939e-07	0.420444	0.131366	0.0213649	0
comp10269_c0_seq1	55	0.170942	0.00178162	0	0	0.00472459	0.0958159	0.157667	0.105092	0.0213649	0.235014
comp1027_c0_seq1	56	0.000409563	0	0	0.000225734	1.85386e-05	1.49308e-05	1.76061	2.07558	1.45281	1.74955									16952
comp10273_c0_seq1	57	0.149638	0.00107868	0.140996	0.00220301	0.273745	0.00361053	0.210222	0.0788194	0.0640947	0.078338								63003
comp102788_c0_seq1	58	0.646611	2.73123e-08	0.223852	7.24476e-06	0.0370941	0.000377181	0.604388	0.262731	0.106824	0.470028								64718
comp1029_c0_seq1	59	0.0374303	0.000289306	0.190403	6.72975e-05	0.694492	4.49247e-06	0.473	0.210185	0.320473	0.104451
comp10294_c0_seq1	60	2.02233e-08	0.783502	NA	NA	NA	NA	0	0	0.491393	0										K02938
comp102975_c0_seq1	61	0	0	0	0.0075596	0	0	0.289055	0.367824	0.299109	0.313352
comp1030_c0_seq1	62	0	0	0.0207256	2.9661e-07	0.0624063	1.35618e-07	1.31389	0.919559	1.17507	0.861719									94776
comp103004_c0_seq1	63	0.0374303	0.000289306	0	0	0.408012	3.84356e-05	0.473	0.472916	0.320473	0.182789
comp10301_c0_seq2	64	0.000121155	0.0237367	0.00349593	0	9.32663e-08	0.388708	0.394166	0.315277	0.555487	0.913944
comp10303_c0_seq1	65	0.0552287	0.000354005	0	0	0.428956	0.00181786	0.183944	0.157639	0.106824	0.0261127
comp10304_c0_seq1	66	0	0	1.7026e-07	0.00501525	0.0418581	2.31991e-06	1.12994	1.49757	1.2178	0.78338								63915	93787
comp10312_c0_seq1	67	0.455646	6.42035e-11	0.531416	1.88187e-10	0.843175	7.4616e-12	1.15622	0.42037	0.448663	0.339465								62423	25102
comp103196_c0_seq1	68	0.983619	1.03533e-17	0.669893	2.20286e-12	0.999145	1.01388e-17	1.36644	0.446643	0.213649	0.156676		Down, LowP&LowL
comp10323_c0_seq1	69	0.0961284	0.00457006	0.000242262	0.166686	0.39599	0.00425217	0.131389	0.341551	0.0427298	0
comp10327_c0_seq1	70	0.0661179	0.00167893	0.427366	0.000108254	6.22155e-08	0.611502	0.262778	0	0.149554	0.78338								67261
comp103318_c0_seq1	71	0.157084	1.02762e-05	0.462728	1.1848e-06	0.750306	3.68918e-07	0.578111	0.157639	0.277744	0.130563
comp10338_c0_seq1	72	0.241776	0.000320993	0	0	0	0	0.2365	0.210185	0.0427298	0.208901
comp1034_c0_seq1	73	0.411542	5.01239e-06	0	0	0.802171	1.22261e-06	0.446722	0.367824	0.106824	0.0522254
comp1034_c1_seq1	74	0.0825837	0	0.864173	0	0.99981	0	4.07305	1.57639	2.28604	1.04451		Down, LowL					EGB07480.1		11571
comp10343_c0_seq1	75	0	0	0.00135425	0.0813409	0.000446306	0.478555	0.0525555	0.131366	0.0854596	0.261127
comp10352_c0_seq1	76	7.20941e-05	0	0	0	0	0	40.967	25.0908	23.6723	28.2278								69081	7399
comp103603_c0_seq1	77	0.158635	4.8754e-06	0.550317	3.15408e-07	0.942913	2.41252e-09	0.630666	0.157639	0.299109	0.0522254
comp103661_c0_seq1	78	0.000123041	0.10612	0.00118112	0.0699708	0.000610759	0.197782	0.183944	0.315277	0.384568	0.365578
comp1038_c0_seq1	79	0.000418935	0	0	0	0.00203895	0	5.9125	4.78171	3.99524	3.94302				Name=SUPERFAMILY:0038952; Dbxref=SCOP:53383; Description=plp-dependent transferases; score=37.30; evalue=1.90e-09;				32644	122847
comp10383_c0_seq1	80	8.43186e-08	0.73002	NA	NA	NA	NA	0	0	0.448663	0										K02915
comp10395_c0_seq1	81	0.947574	0	0	3.71391e-05	0.000660413	0	1.99711	2.23322	0.555487	1.67121
comp103983_c0_seq1	82	0.000745769	0	0.0802761	1.90531e-05	0.640389	2.77715e-07	0.709499	0.42037	0.598217	0.235014
comp1041_c0_seq1	83	1.63499e-05	0.122124	0	0	0	0	0.262778	0.262731	0.534122	0.28724
comp10414_c0_seq1	84	0.760951	1.20648e-07	0.407104	9.30076e-06	0.927957	1.92476e-07	0.446722	0.105092	0	0
comp10417_c0_seq1	85	0.159073	0.000366477	0.183655	0.00059317	0.667737	8.88798e-05	0.289055	0.105092	0.106824	0.0261127								60889
comp1042_c0_seq1	86	3.69634e-06	0.587714	0.000172908	0.38413	0.00392179	0.400337	0	0.236458	0.341838	0.130563
comp10420_c0_seq1	87	0.0411099	0.000554449	0.0521717	0.000512836	0.618061	9.90009e-05	0.315333	0.210185	0.213649	0.0522254								63535
comp10430_c0_seq1	88	0	0.994786	4.86024e-06	0	0	0	6.49061	4.8868	16.0023	5.90147	Up, LowP		Name=Pfam:bZIP; Dbxref=Pfam:PF00170.16; Description=bzip transcription factor; Ontology_term=InterPro:IPR004827; score=28.80; evalue=8.00e-07;	Name=SUPERFAMILY:0052179; Dbxref=SCOP:49562; Description=c2 domain (calcium/lipid-binding domain calb); score=35.00; evalue=1.10e-08;		Name=JCVI_TIGRFAMS:TIGR02168; Dbxref=JCVI_TIGRFAMS:TIGR02168; Description=smc_prok_b: chromosome segregation protein smc; Ontology_term=InterPro:IPR011890; score=44.40; evalue=1.10e-12;	EGB05038.1	66664	95104	K10352
comp1044_c0_seq1	89	0.229152	8.81725e-05	0.0681949	0.00120118	0	0	0.341611	0.210185	0.106824	0.39169
comp10440_c0_seq1	90	NA	NA	6.10926e-10	0.924295	NA	NA	0	0.656828	0	0
comp10446_c0_seq1	91	0.591108	5.05245e-07	0.520499	3.17347e-06	0.894446	1.97642e-07	0.473	0.0788194	0.0640947	0.0261127								70918
comp104460_c0_seq1	92	0	0	0.0973358	1.95212e-06	0.0400191	3.98703e-05	0.867166	0.499189	0.96142	0.626704
comp1045_c0_seq1	93	0.9998	0	0	0	1.93709e-05	0	4.67744	4.12488	1.26053	3.68189		Down, LowP					EGB05466.1	30856	61658	K14966
comp10457_c0_seq1	94	0.886454	5.12227e-11	0.889301	1.03929e-10	0.875875	4.57251e-10	0.840888	0.105092	0.128189	0.182789
comp1047_c0_seq1	95	0.651482	1.96675e-10	0.728161	4.85183e-10	0.76264	3.08763e-09	0.919722	0.210185	0.256379	0.28724
comp105_c0_seq1	96	0.491786	0	0.000945563	0	0.931757	0	1.99711	1.60266	0.854596	0.626704
comp105_c1_seq1	97	0.99509	0	0	0.00079505	0.0862327	0	1.91828	2.46967	0.363203	1.17507		Down, LowP					XP_001422183.1		60017
comp10508_c0_seq1	98	0.347741	0.000254273	0	0	0.487972	0.000830833	0.210222	0.183912	0	0.0261127
comp1051_c0_seq1	99	0.0120492	9.37071e-06	0	0	0	0.133873	0.919722	0.84074	0.683677	1.56676
comp10517_c0_seq1	100	0.00720347	0	0	0	0	0	16.555	17.4716	9.50738	21.1252			Name=Pfam:F-box-like; Dbxref=Pfam:PF12937.2; Description=f-box-like; score=33.40; evalue=2.50e-08;	Name=SUPERFAMILY:0054423; Dbxref=SCOP:81383; Description=f-box domain; score=49.70; evalue=1.80e-13;				62676	330
comp1052_c0_seq1	101	0.366546	0	0.998149	0	0.138476	0	7.35777	2.46967	3.6534	4.02135		Down, LowN							43766
comp10520_c0_seq1	102	0	0	0	0	0	0	7.17383	5.85891	6.85813	6.34538									16396
comp10523_c0_seq1	103	0.0629755	1.15249e-06	0	0	0.00722445	0	0.893444	0.814467	0.534122	0.757268
comp10523_c1_seq1	104	0.0201588	0	0	0	0.1119	0.00541098	0.2365	0.210185	0.170919	0.156676
comp105286_c0_seq1	105	3.3437e-07	0.158226	0	0	0.852713	2.00041e-06	0.367889	0.367824	0.769136	0								70932
comp105371_c0_seq1	106	0.00060006	0.0513634	0.0967969	0.00288183	5.02893e-05	0.342023	0.210222	0.105092	0.341838	0.496141
comp10553_c0_seq1	107	0.424022	1.62045e-05	0.295224	8.52603e-05	0.795947	7.73788e-06	0.367889	0.105092	0.0640947	0.0261127
comp1056_c0_seq1	108	0.882864	0	6.19135e-06	0	0.372449	0	3.33728	2.86377	1.23916	1.67121								62156	25574
comp10561_c0_seq1	109	0.411542	5.01239e-06	0.57011	2.01208e-06	0.743952	4.38295e-06	0.446722	0.0525462	0.106824	0.078338								63797
comp10570_c0_seq1	110	0.997892	0	0.000467477	0	0.000550467	0	3.49494	2.60104	0.940056	2.63738		Down, LowP							612
comp10579_c0_seq1	111	0.998836	4.18239e-19	0.953105	6.29939e-15	0.988532	1.2249e-15	1.26133	0.210185	0.0427298	0.208901		Down, Gen Stress					XP_003450309.1
comp10588_c0_seq1	112	1	0	0	0	0	0	57.4432	39.9351	18.0533	65.0989		Down, LowP	Name=Pfam:Isochorismatase; Dbxref=Pfam:PF00857.15; Description=isochorismatase family; Ontology_term=InterPro:IPR000868; score=87.40; evalue=9.20e-25;	Name=SUPERFAMILY:0041293; Dbxref=SCOP:52499; Description=isochorismatase-like hydrolases; score=101.30; evalue=5.30e-29;			EOD29472.1	71693	17649
comp1059_c0_seq1	113	0.528694	3.1176e-08	0.656656	3.30066e-08	0.868163	1.04473e-08	0.709499	0.157639	0.192284	0.130563								71929
comp10595_c0_seq1	114	0	0	0.00819618	0	0.437885	2.39816e-07	0.840888	0.683101	0.96142	0.365578
comp10602_c0_seq1	115	0.433603	3.61527e-07	0.659126	1.30121e-07	0.982994	9.74308e-10	0.604388	0.105092	0.170919	0		Down, LowL					EGB11143.1	22564		K10408
comp10604_c0_seq1	116	0.102827	3.11616e-06	0	0	0.751543	6.04732e-08	0.735777	0.814467	0.405933	0.208901
comp10608_c0_seq1	117	0.249287	7.41144e-11	0.0544376	3.62862e-08	0.655296	1.48305e-11	1.34017	0.84074	0.640947	0.522254
comp10608_c1_seq1	118	0.309015	6.56438e-06	0.775033	1.96589e-07	0.694492	4.49247e-06	0.473	0	0.149554	0.104451
comp10616_c0_seq1	119	0.705591	3.49962e-08	0.558982	7.68387e-07	0.93866	1.14535e-08	0.551833	0.105092	0.0640947	0.0261127
comp10626_c0_seq1	120	0.981386	9.13562e-17	0.85719	8.78866e-13	0.585524	3.92505e-10	1.20878	0.289004	0.149554	0.496141		Down, LowP
comp10628_c0_seq1	121	0.0904521	0.00345626	0.000250798	0.153391	0.487282	0.00198948	0.157667	0.367824	0.0640947	0								22238
comp10631_c0_seq1	122	0.642765	7.57365e-07	0.48155	4.1385e-06	0.444751	3.68119e-05	0.446722	0.0788194	0.0427298	0.156676								60621
comp1064_c0_seq1	123	0	0	2.84345e-08	0.0194313	0	0	0.972277	1.44502	0.854596	0.887831
comp10641_c0_seq1	124	0.493241	2.95892e-06	0.317253	2.24846e-05	0.743952	4.38295e-06	0.446722	0.131366	0.0854596	0.078338
comp106483_c0_seq1	125	0.721651	1.91119e-11	0.938804	1.51824e-12	0.272052	1.01676e-07	1.05111	0.157639	0.299109	0.548366								61356
comp1065_c0_seq1	126	0.474383	3.31304e-08	0.405197	3.52166e-07	0.448033	1.38139e-06	0.709499	0.236458	0.213649	0.28724
comp10650_c0_seq1	127	0.817892	9.70763e-09	0.247947	7.62096e-06	0.330893	1.55976e-05	0.578111	0.236458	0.0427298	0.261127
comp10650_c1_seq1	128	0.205841	8.83225e-05	0.227361	0.000153136	0.402767	0.000181391	0.367889	0.131366	0.128189	0.130563								69324
comp10655_c0_seq1	129	0.214924	0.000241405	0.0598576	0.00124116	0.453739	0.00043423	0.289055	0.183912	0.0854596	0.078338								25102
comp10660_c0_seq1	130	0.939497	9.39067e-12	0.839813	3.64697e-10	0.996694	9.13339e-13	0.788333	0.105092	0.0427298	0		Down, LowL					EGB03393.1
comp1067_c0_seq2	131	0.00193828	0	0.00248348	0	0.235218	0	2.62778	1.91794	1.88011	1.41008									59950
comp10672_c0_seq1	132	0.184502	1.81522e-07	0.00658159	0	0.0297147	5.28869e-05	0.867166	0.709374	0.427298	0.652817								64510
comp10679_c0_seq1	133	0	0	0	0	0.978832	3.49525e-12	0.893444	0.814467	0.833231	0.104451		Down, LowL							23471
comp10683_c0_seq1	134	0.700986	4.59176e-08	0.770972	5.63734e-08	0.96087	9.26137e-09	0.578111	0.0525462	0.0854596	0.0261127		Down, LowL					EGB09848.1	53149
comp10683_c1_seq1	135	0.701504	3.00423e-07	0.407104	9.30076e-06	0.927957	1.92476e-07	0.446722	0.105092	0.0213649	0								53149
comp10684_c0_seq1	136	2.49937e-06	0	2.3478e-07	0	0	0.0048481	9.48627	6.9361	6.62312	16.0854									39698
comp1069_c0_seq1	137	0.551492	0	0.0870092	0	0.268731	0	2.1285	1.23484	0.897326	1.12285								60940	26939
comp10691_c0_seq1	138	0.0237812	0	0.000224825	1.09503e-06	0	0.141606	1.68178	1.49757	1.08961	2.97685								60856	6966
comp10696_c0_seq1	139	0.325438	2.39449e-05	0.577698	4.49722e-06	0.747122	8.37181e-06	0.394166	0.0262731	0.106824	0.0522254								71651
comp107_c0_seq1	140	4.47876e-05	2.2958e-05	0.596859	3.38341e-12	0.148219	1.49875e-08	1.34017	0.472916	1.30326	0.78338									93094
comp1070_c0_seq1	141	0	0	0	0	0	0	0.341611	0.42037	0.405933	0.313352
comp10705_c0_seq1	142	6.57063e-07	0.63146	NA	NA	NA	NA	0	0	0.384568	0										K13984
comp10707_c0_seq1	143	0.424022	1.62045e-05	0.170618	0.000265204	0.0491922	0	0.367889	0.157639	0.0640947	0.28724
comp1071_c0_seq1	144	1	0	1	0	1	0	13.1914	2.54849	2.0083	2.95073		Down, Gen Stress							22204
comp10712_c0_seq1	145	0.00112185	0.0967975	0.000963368	0.132548	0.325533	0.0078629	0.105111	0.262731	0.235014	0								67486
comp10720_c0_seq1	146	0.315785	6.44193e-05	0.113883	0.000852627	0.618061	9.90009e-05	0.315333	0.157639	0.0640947	0.0522254
comp10724_c0_seq1	147	0.098314	0	4.06655e-07	0	0	0	5.9125	4.70289	3.24746	7.57268									17481
comp10726_c0_seq1	148	0.708427	4.54353e-07	0.0977454	0.000370863	0.249738	0.000315513	0.420444	0.236458	0	0.208901										K13510
comp10732_c0_seq1	149	0.159073	0.000366477	0.129213	0.000934216	0.550104	0.000184283	0.289055	0.131366	0.106824	0.0522254								60951
comp1074_c0_seq1	150	0	0	0	0	9.88567e-06	0	4.36211	3.94097	3.84568	3.52521			Name=Pfam:Hist_deacetyl; Dbxref=Pfam:PF00850.14; Description=histone deacetylase domain; Ontology_term=InterPro:IPR023801; score=58.10; evalue=8.00e-16;	Name=SUPERFAMILY:0054863; Dbxref=SCOP:52768; Description=arginase/deacetylase; score=63.80; evalue=1.40e-17;				29509	29225	K11407
comp10740_c0_seq1	151	0.649454	1.8934e-06	0.170618	0.000265204	0.795947	7.73788e-06	0.367889	0.157639	0	0.0261127
comp10740_c1_seq1	152	0.705591	3.49962e-08	0.779672	6.85178e-08	0.966358	3.54275e-09	0.551833	0.0262731	0.0640947	0		Down, LowL
comp10758_c0_seq1	153	0.648767	6.06683e-07	0.44765	9.57122e-06	0.484512	5.09065e-05	0.420444	0.0788194	0.0213649	0.130563								65582
comp10768_c0_seq1	154	0.424022	1.62045e-05	0	0	0.402767	0.000181391	0.367889	0.42037	0.0640947	0.130563								71078
comp1079_c0_seq1	155	0.471297	1.98279e-05	0.269466	0.000186725	0	0	0.315333	0.0788194	0.0213649	0.339465
comp1079_c1_seq1	156	0.1065	1.07995e-07	0.0612823	1.3228e-06	1.84387e-08	0.0457001	0.972277	0.604282	0.534122	1.48842
comp10791_c0_seq1	157	2.6208e-05	0	0	0	0	0	13.0075	10.1152	8.43914	13.7092			Name=Pfam:Ribosomal_L3; Dbxref=Pfam:PF00297.17; Description=ribosomal protein l3; Ontology_term=InterPro:IPR000597; score=123.20; evalue=1.10e-35;	Name=SUPERFAMILY:0037530; Dbxref=SCOP:50447; Description=translation proteins; score=243.10; evalue=3.10e-72;	Name=Swiss-Prot:Q5NQ64; Dbxref=Swiss-Prot:Q5NQ64; Description=50s ribosomal protein l3 os zymomonas mobilis (strain atcc 31821 / zm4 / cp4) gn rplc pe 3 sv 1; Ontology_term=InterPro:IPR000597,InterPro:IPR009000,InterPro:IPR019926,InterPro:IPR019927; score=225.33; evalue=5.97e-71;	Name=JCVI_TIGRFAMS:TIGR03625; Dbxref=JCVI_TIGRFAMS:TIGR03625; Description=l3_bact: 50s ribosomal protein l3; Ontology_term=InterPro:IPR019927; score=226.10; evalue=8.00e-68;		19295	12418	K02906
comp108_c0_seq1	158	0	0	0	0	0.490104	7.1563e-07	0.735777	0.84074	0.769136	0.28724									13192
comp10812_c0_seq1	159	0.887054	4.27861e-10	0.826224	6.84464e-09	0.750651	1.10168e-07	0.683222	0.0788194	0.0427298	0.182789								70900
comp10815_c0_seq1	160	0.0126529	0	0.00333701	0	0	2.43357e-05	3.36355	2.33831	2.13649	4.20414				Name=SUPERFAMILY:0048868; Dbxref=SCOP:52540; Description=p-loop containing nucleoside triphosphate hydrolases; score=31.70; evalue=9.60e-08;					121012
comp10821_c0_seq1	161	0.779041	7.64549e-10	0.241998	8.56416e-07	0.404345	1.10737e-06	0.762055	0.341551	0.128189	0.339465
comp10823_c0_seq1	162	0.122612	0.00223244	0.106421	0.00350702	0.327683	0.00378821	0.183944	0.0788194	0.0640947	0.0522254
comp1083_c0_seq1	163	0	0.00848998	0	0	0	0	0.262778	0.262731	0.341838	0.28724
comp10832_c0_seq1	164	0.988047	2.09887e-14	0.00138797	0	0.184432	3.24749e-06	0.867166	0.735647	0	0.496141		Down, LowP					EGB05807.1
comp10837_c0_seq1	165	0.424022	1.62045e-05	0.170618	0.000265204	0.402767	0.000181391	0.367889	0.157639	0.0640947	0.130563
comp10838_c0_seq1	166	0.0482602	0.00048327	0.0838296	0.00231076	0.448035	0.000925358	0.2365	0.131366	0.149554	0.0522254								66672
comp10839_c0_seq1	167	0.0944063	0.00112354	0	0	0.389337	0.000826043	0.262778	0.262731	0.128189	0.078338								63090
comp10843_c0_seq1	168	0.587463	4.78287e-11	0.0631446	3.37784e-07	4.05064e-07	0.00815162	1.10367	0.683101	0.363203	1.46231
comp10844_c0_seq1	169	0.204068	6.60347e-05	0.41906	2.31904e-05	0.747122	8.37181e-06	0.394166	0.0788194	0.149554	0.0522254								71680
comp10849_c0_seq1	170	0.533857	2.40793e-07	0.770972	5.63734e-08	0.970056	3.19388e-09	0.578111	0.0525462	0.128189	0		Down, LowL					EGB04559.1
comp10858_c0_seq1	171	0.107598	0	0.0635568	0	0.999173	0	4.83511	2.78495	2.64925	1.4362		Down, LowL							27320
comp10858_c1_seq1	172	0.306955	2.51624e-07	0.93418	1.86453e-10	0.815774	2.73373e-08	0.709499	0	0.277744	0.156676									31246
comp1086_c0_seq1	173	0.036262	0	0	0	0	0	11.641	10.1152	6.51629	11.2807									18274
comp10865_c0_seq1	174	0.447084	5.00038e-05	0.147101	0.00102663	0.389337	0.000826043	0.262778	0.105092	0	0.078338
comp10868_c0_seq1	175	0.471297	1.98279e-05	0	0	0.709217	3.68985e-05	0.315333	0.367824	0.0213649	0.0261127								67833
comp10868_c1_seq1	176	0.180024	0.000617533	0	0	0.537165	0.000456125	0.2365	0.236458	0.0640947	0.0261127								67833
comp1087_c0_seq1	177	0.161567	3.5333e-05	0.22952	3.00651e-05	0.599292	9.59597e-06	0.473	0.183912	0.213649	0.130563
comp10878_c0_seq1	178	0.0849866	0.00288634	0.000711386	0.0879484	0	0	0.183944	0.341551	0.0854596	0.208901								61137
comp10880_c0_seq1	179	0.998836	4.18239e-19	0.990283	6.69713e-16	0.999988	4.91554e-20	1.26133	0.131366	0.0427298	0		Down, Gen Stress					EGB09040.1	63644
comp10886_c0_seq1	180	0	0.4864	0	0.00944883	0	0.00428729	0.604388	0.76192	1.49554	0.705042
comp10887_c0_seq1	181	0.923941	1.19011e-10	0.717059	1.27618e-08	0.971459	1.97611e-10	0.709499	0.131366	0.0427298	0.0522254		Down, LowL					EGB11266.1	21121
comp1089_c0_seq1	182	0.00850648	0	0.00793599	0	0.828556	0	2.91683	1.97048	1.92284	1.14896			Name=Pfam:TruD; Dbxref=Pfam:PF01142.13; Description=trna pseudouridine synthase d (trud); Ontology_term=InterPro:IPR001656; score=50.80; evalue=8.70e-14;	Name=SUPERFAMILY:0043816; Dbxref=SCOP:55120; Description=pseudouridine synthase; score=64.10; evalue=8.50e-18;		Name=JCVI_TIGRFAMS:TIGR00094; Dbxref=JCVI_TIGRFAMS:TIGR00094; Description=trna_trud_broad: trna pseudouridine synthase trud family; Ontology_term=InterPro:IPR001656; score=51.70; evalue=1.80e-14;			95072	K06176
comp10896_c0_seq1	183	7.74742e-05	0.0338067	0	0	0.494663	8.37603e-05	0.367889	0.446643	0.555487	0.104451
comp10898_c0_seq1	184	0.957203	4.39302e-11	0.92942	1.82154e-10	0.988781	2.50568e-11	0.683222	0	0	0		Down, LowP&LowL
comp109_c0_seq1	185	0.336203	0	0.00612209	0	0.846452	0	1.78689	1.31366	0.833231	0.626704
comp1090_c0_seq1	186	0	0	0.124199	0.000231831	0.0955162	0.00148109	0.420444	0.210185	0.405933	0.28724
comp10902_c0_seq1	187	0.53566	4.03318e-07	0.190832	2.96618e-05	0.962185	1.20998e-08	0.525555	0.236458	0.106824	0		Down, LowL						67975
comp10908_c0_seq1	188	0	0.000201682	0	0.027098	0	0.0912319	3.311	5.54363	4.59345	5.82313									95313
comp10910_c0_seq1	189	0.647185	3.93991e-09	0.0142579	0	0.10576	3.70922e-05	0.735777	0.578009	0.170919	0.470028
comp1093_c0_seq1	190	0.231887	9.733e-06	0.145448	5.16659e-05	0.342949	4.05749e-05	0.525555	0.262731	0.213649	0.235014								61371
comp1093_c1_seq1	191	0.158635	4.8754e-06	0.663843	8.06874e-08	0.130904	9.81509e-05	0.630666	0.105092	0.299109	0.39169								61371
comp1095_c0_seq1	192	0.280286	5.9794e-07	0.251201	2.50686e-06	0.493788	8.73032e-07	0.683222	0.289004	0.277744	0.261127
comp10956_c0_seq1	193	0	0.000981337	0	0	8.41685e-05	0	3.15333	3.28414	4.57209	2.58516								67610	8868
comp10961_c0_seq1	194	0.478409	2.66751e-05	0.183655	0.00059317	0.761076	3.27257e-05	0.289055	0.105092	0	0
comp10963_c0_seq1	195	0.414415	7.08078e-06	0.621483	2.13768e-06	0.419334	9.6175e-05	0.420444	0.0262731	0.0854596	0.156676
comp1097_c0_seq1	196	0.0511019	0	0.0348684	0	0.0851418	0	2.70661	1.68148	1.60237	1.61899								64602	22143
comp10972_c0_seq1	197	0.698144	1.32475e-07	0.190832	2.96618e-05	0.751198	6.79845e-07	0.525555	0.236458	0.0640947	0.104451
comp10972_c1_seq1	198	0.708114	2.77474e-08	0.834243	6.18604e-09	0.937415	8.21055e-09	0.604388	0.0262731	0.0854596	0.0522254
comp10981_c0_seq1	199	0.939497	9.39067e-12	0.441541	8.79508e-08	0.809803	1.29092e-08	0.788333	0.262731	0.0427298	0.208901
comp10981_c1_seq1	200	0.884394	1.00255e-09	0.550317	3.15408e-07	0.9852	2.92314e-10	0.630666	0.157639	0.0213649	0		Down, LowL
comp10990_c0_seq1	201	0.999969	0	0.862392	0	0.999523	0	1.6555	0.472916	0.0640947	0.208901		Down, LowP&LowL
comp10991_c0_seq1	202	0.363178	3.0362e-05	0.322852	8.37127e-05	0.437202	0.000166369	0.341611	0.0788194	0.0640947	0.104451								71495
comp10996_c0_seq1	203	0.400503	4.06376e-05	0.215524	0.00030363	0.506768	0.000204354	0.315333	0.105092	0.0427298	0.078338								25702
comp1100_c0_seq1	204	6.93661e-05	2.62703e-06	0.000993165	0	0	0.191523	1.52411	1.28738	1.41008	2.76794									120799
comp11012_c0_seq1	205	0.996117	1.62756e-15	0.988197	1.60656e-14	0.982755	2.5708e-13	0.998555	0.0262731	0.0213649	0.130563		Down, Gen Stress					EGB10640.1
comp11013_c0_seq1	206	0	0	6.36967e-05	0.206995	0	0	0.157667	0.42037	0.192284	0.182789								66384
comp11023_c0_seq1	207	1	0	0.999995	0	0	0.00498414	4.67744	0.972105	0.726407	7.38989		Down, Nut Stress					EGB10573.1	62426	121666
comp11024_c0_seq1	208	0.968886	1.16258e-18	0.669757	1.47383e-13	0.9996	2.97763e-20	1.55039	0.551736	0.320473	0.182789		Down, LowP&LowL					YP_001548020.1		22878
comp11026_c0_seq1	209	4.95797e-07	0.598556	0.038275	0	0.165544	0.0146253	0.0525555	0	0.448663	0
comp11034_c0_seq1	210	0.859792	1.46163e-12	0.533827	8.15738e-10	0.99977	4.01444e-17	1.05111	0.367824	0.213649	0		Down, LowL					CBJ33547.1
comp11038_c0_seq1	211	0	0	0	0	0	0	5.01905	4.99189	4.55072	5.09197			Name=Pfam:Ank; Dbxref=Pfam:PF12796.2; Description=ankyrin repeats (3 copies); Ontology_term=InterPro:IPR020683; score=35.40; evalue=8.80e-09;	Name=SUPERFAMILY:0045980; Dbxref=SCOP:48403; Description=ankyrin repeat; score=43.50; evalue=2.20e-11;				68322	23338
comp1104_c0_seq1	212	0.698144	1.32475e-07	0.828569	3.68281e-08	0.932561	3.91739e-08	0.525555	0	0.0640947	0.0261127								72527
comp1105_c0_seq1	213	0.307615	7.03309e-06	0	0	0	0.0147392	0.499277	0.446643	0.170919	0.600592
comp1105_c1_seq1	214	0.0449904	0.000589136	0.145635	0.000222932	0	0	0.394166	0.183912	0.256379	0.39169
comp11052_c0_seq1	215	1.48404e-10	0.906673	0	0	0	0	0.0262778	0.0262731	0.662312	0.0261127
comp11054_c0_seq1	216	0	0	0	0	0.0307557	0	0.551833	0.472916	0.576852	0.443916
comp11077_c0_seq1	217	0.00689469	0	0	0	0	0	0.131389	0.157639	0.0854596	0.104451
comp1109_c0_seq2	218	0.999997	0	0.95533	0	0.999603	0	2.33872	0.656828	0.213649	0.443916		Down, Gen Stress					EGB10527.1	62492	41746
comp11093_c0_seq1	219	0.999587	0	0.981183	0	0.999627	0	2.1285	0.499189	0.320473	0.365578		Down, Gen Stress							23331
comp11098_c0_seq1	220	0.347741	0.000254273	0	0	0.487972	0.000830833	0.210222	0.157639	0	0.0261127								13379		K07918
comp1111_c0_seq1	221	0.180861	4.81191e-06	0	0	0.0998163	0.000181666	0.604388	0.551736	0.277744	0.39169								15978
comp11115_c0_seq1	222	1	0	0.00120865	0	0	0	18.9988	11.2974	4.25162	15.8765		Down, LowP					CBJ28277.1	26929	172
comp11117_c0_seq1	223	0.997093	1.23784e-16	0.90165	2.40537e-12	0.999632	6.01424e-16	1.05111	0.183912	0.0213649	0.0261127		Down, LowP&LowL
comp1112_c0_seq1	224	0.0327367	5.19545e-05	0	0.00749531	0.150935	4.9327e-05	0.656944	0.814467	0.448663	0.39169								66855
comp11134_c0_seq1	225	0	0	0.147101	0.00102663	0.492809	0.000390557	0.262778	0.105092	0.256379	0.0522254
comp111355_c0_seq1	226	0.0963902	9.3633e-05	0.190403	6.72975e-05	0.845215	6.86002e-07	0.473	0.210185	0.256379	0.0522254								68085
comp11139_c0_seq1	227	0.354005	8.1354e-05	0	0	0.389337	0.000826043	0.262778	0.262731	0.0213649	0.078338								28918
comp11142_c0_seq1	228	0.50265	8.715e-06	0.295224	8.52603e-05	0.494663	8.37603e-05	0.367889	0.105092	0.0427298	0.104451								24012
comp11146_c0_seq1	229	0.114853	0.000519644	0.0521717	0.000512836	0.0692232	0.000408401	0.315333	0.210185	0.149554	0.235014
comp11156_c0_seq1	230	0.701504	3.00423e-07	0.207427	6.66664e-05	0.885765	6.7174e-07	0.446722	0.183912	0.0213649	0.0261127
comp11156_c1_seq1	231	0.648896	3.84241e-07	0.190403	6.72975e-05	0.9347	5.5929e-08	0.473	0.210185	0.0427298	0
comp11157_c0_seq1	232	0.447084	5.00038e-05	0	0	0.147019	0.00445401	0.262778	0.210185	0	0.156676
comp11161_c0_seq1	233	0.10568	0.00148393	0	0	0.650135	0.000200556	0.2365	0.183912	0.106824	0
comp1117_c0_seq1	234	0.999745	0	0.121618	0	0.471662	0	2.94311	1.62893	0.598217	1.41008		Down, LowP
comp11170_c0_seq1	235	0	0	8.40639e-05	0.311904	0	0	0.0788333	0.341551	0.106824	0.078338
comp111722_c0_seq1	236	0.703331	1.02134e-07	0.0929893	0.000170326	0.957452	4.0468e-08	0.499277	0.289004	0.0427298	0		Down, LowL					EGB05143.1	66660
comp111773_c0_seq1	237	0.646611	2.73123e-08	0.718654	4.62686e-08	0.852437	7.37279e-08	0.604388	0.0788194	0.106824	0.104451
comp11186_c0_seq1	238	0.54184	1.09895e-06	0.0579209	0.000463433	0.927957	1.92476e-07	0.446722	0.289004	0.0640947	0
comp1119_c0_seq1	239	0.00225937	0	0.119176	0	0.0212483	0	5.62344	3.07396	3.63203	3.44687			Name=Pfam:PhyH; Dbxref=Pfam:PF05721.8; Description=phytanoyl-coa dioxygenase (phyh); Ontology_term=InterPro:IPR008775; score=50.00; evalue=3.30e-13;	Name=SUPERFAMILY:0052654; Dbxref=SCOP:51197; Description=clavaminate synthase-like; score=92.70; evalue=1.70e-26;					29091
comp11190_c0_seq1	240	0	0	0	0	0	0	11.1155	10.8771	9.42192	11.0457				Name=SUPERFAMILY:0043739; Dbxref=SCOP:63748; Description=tudor/pwwp/mbt; score=29.40; evalue=4.50e-07;				65257	22062
comp11198_c0_seq1	241	0	0	0	0	0.61553	0.000406967	0.210222	0.210185	0.170919	0								34292
comp11200_c0_seq1	242	0	0	0.000121611	0.131496	0.000298502	0.206336	0.210222	0.446643	0.256379	0.417803
comp11201_c0_seq1	243	0.814052	6.92917e-15	0.914803	2.3347e-14	0.999911	7.97568e-20	1.36644	0.315277	0.384568	0.078338		Down, LowL					EGB08631.1	64023
comp112068_c0_seq1	244	0	0	0.0395943	0	0.0850853	0.00244709	0.367889	0.262731	0.299109	0.261127								71849
comp11212_c0_seq1	245	0.590556	3.1079e-07	0.30339	8.34552e-06	0.751198	6.79845e-07	0.525555	0.183912	0.0854596	0.104451								68546
comp11216_c0_seq1	246	0.180024	0.000617533	0.000586753	0.0682788	0.448035	0.000925358	0.2365	0.394097	0.0640947	0.0522254								35620
comp11219_c0_seq1	247	4.68459e-12	0.963167	NA	NA	NA	NA	0	0	0.747771	0	Up, LowP						XP_002186290.1			K02875
comp1122_c0_seq1	248	0.584051	3.33727e-09	0	0	0.103946	1.86914e-05	0.814611	0.84074	0.235014	0.522254								65847
comp11220_c0_seq1	249	0.122612	0.00223244	0	0	0.15465	0.00909969	0.183944	0.157639	0.0640947	0.104451
comp11225_c0_seq1	250	0.000205574	0.253603	0	0	0.165544	0.0146253	0.0525555	0.0788194	0.256379	0
comp112258_c0_seq1	251	0.925841	5.73024e-16	0.998203	8.38736e-19	0.999913	5.73558e-20	1.31389	0.0525462	0.277744	0.0522254		Down, LowN&LowL					EGB12906.1	60944
comp11234_c0_seq1	252	0.0961284	0.00457006	0.00213771	0.0696049	0.39599	0.00425217	0.131389	0.236458	0.0427298	0								66197
comp11236_c0_seq1	253	5.99806e-10	0.886881	NA	NA	NA	NA	0	0	0.598217	0										K02932
comp11248_c0_seq1	254	0.50265	8.715e-06	0.295224	8.52603e-05	0.795947	7.73788e-06	0.367889	0.105092	0.0427298	0.0261127								65962
comp1125_c0_seq1	255	0.00023793	0	0.00181644	0	0	0.000103904	2.49639	1.86539	1.96557	3.05518
comp11259_c0_seq1	256	0.285145	0.000151059	0	0	0.720041	7.86932e-05	0.262778	0.289004	0.0427298	0
comp1126_c0_seq1	257	0.307615	7.03309e-06	0.47318	2.9434e-06	0.854479	4.20136e-07	0.499277	0.105092	0.170919	0.0522254
comp1126_c1_seq1	258	0.705591	3.49962e-08	0.720417	8.90398e-08	0.852958	1.21015e-07	0.551833	0.0525462	0.0640947	0.078338
comp11275_c0_seq1	259	0.149638	0.00107868	0	0	0.196919	0.00571345	0.210222	0.262731	0.0640947	0.104451								32777
comp11279_c0_seq1	260	0.117713	0.000573737	0	0	0.667737	8.88798e-05	0.289055	0.262731	0.128189	0.0261127								61730
comp11282_c0_seq1	261	0.587326	4.3806e-08	0.777187	9.18304e-09	0.987116	8.62671e-11	0.656944	0.0788194	0.149554	0		Down, LowL					EGB06078.1	30038
comp11298_c0_seq1	262	0.0111321	0	0.179954	0	0.00332425	0	2.70661	1.44502	1.77329	1.98456			Name=Pfam:PP2C; Dbxref=Pfam:PF00481.16; Description=protein phosphatase 2c; Ontology_term=InterPro:IPR001932; score=106.60; evalue=1.20e-30;	Name=SUPERFAMILY:0034914; Dbxref=SCOP:81606; Description=pp2c-like; score=109.30; evalue=1.40e-31;	Name=Swiss-Prot:P36993; Dbxref=Swiss-Prot:P36993; Description=protein phosphatase 1b os mus musculus gn ppm1b pe 2 sv 1; Ontology_term=InterPro:IPR000222,InterPro:IPR001932,InterPro:IPR012911,InterPro:IPR015655; score=110.15; evalue=1.95e-27;			67169	217	K04461
comp11298_c1_seq1	263	0.307615	7.03309e-06	0.0645423	0.000253049	0.374138	3.96884e-05	0.499277	0.315277	0.170919	0.208901								67169
comp1130_c0_seq1	264	0.0621689	0.00123096	0.0598576	0.00124116	0.249653	0.00159205	0.289055	0.183912	0.170919	0.130563								64882
comp11315_c0_seq1	265	0.76318	4.26446e-08	0.158297	5.13442e-05	0.702249	2.32531e-06	0.499277	0.236458	0.0213649	0.104451
comp11319_c0_seq1	266	0.518837	3.04443e-11	0.218277	4.13271e-09	0.203225	3.51431e-08	1.1825	0.578009	0.427298	0.652817								60578
comp11326_c0_seq1	267	0.011115	0	0.000784334	0.100335	0.0881333	0	0.157667	0.315277	0.106824	0.104451								67975
comp1133_c0_seq1	268	0.142962	0.000344846	0	0	0	0	0.315333	0.367824	0.128189	0.261127								66483
comp1133_c1_seq1	269	0.0550553	0.000851713	0.400433	4.13072e-05	0.273036	0.000722608	0.341611	0.0525462	0.213649	0.156676								66483
comp11334_c0_seq1	270	0.428377	1.46357e-05	0.322852	8.37127e-05	0.658538	4.09276e-05	0.341611	0.0788194	0.0427298	0.0522254								65834
comp11337_c0_seq1	271	0.850094	2.09866e-11	0.937723	4.96991e-12	0.951477	6.11402e-11	0.893444	0.0788194	0.149554	0.156676		Down, LowL					EHJ66368.1
comp11340_c0_seq1	272	0.54184	1.09895e-06	0.727102	3.41669e-07	0.927957	1.92476e-07	0.446722	0	0.0640947	0								63644
comp1135_c0_seq1	273	0.107746	0	0.00330375	0	0.0302946	0	4.38839	2.94259	2.41423	2.71572									7434
comp11351_c0_seq1	274	0.948725	3.82249e-14	0.2103	5.2769e-08	0.89037	1.0225e-11	1.05111	0.525462	0.149554	0.261127
comp11357_c0_seq1	275	0.726025	3.50868e-11	6.84654e-07	0.00537014	0	0.00408018	0.998555	1.31366	0.256379	1.20118
comp1136_c0_seq1	276	0.376058	5.96505e-08	0.59958	1.26272e-08	0.486726	3.35622e-07	0.788333	0.210185	0.299109	0.313352								62188
comp11369_c0_seq1	277	0.649454	1.8934e-06	0.295224	8.52603e-05	0.852713	2.00041e-06	0.367889	0.105092	0	0
comp113730_c0_seq1	278	0.207521	4.27394e-11	0.957284	6.28381e-16	0.999458	2.90887e-19	1.44528	0.289004	0.726407	0.156676		Down, LowN&LowL
comp1138_c0_seq1	279	0.00418044	0	0.000104464	0	0.991238	0	2.838	2.31203	1.94421	0.809493		Down, LowL							24905
comp11386_c0_seq1	280	0	0	0.00206976	0.127768	0.00171888	0.302378	0.0788333	0.210185	0.0640947	0.235014
comp11389_c0_seq1	281	0.176466	0.000477232	0	0.0123132	0	0	0.262778	0.341551	0.0854596	0.28724
comp113905_c0_seq1	282	0.419296	3.03969e-08	0.933433	2.44079e-11	0.700074	2.632e-08	0.814611	0.0525462	0.299109	0.261127
comp11393_c0_seq1	283	0.997747	1.49622e-17	0.99631	1.18714e-15	0.99977	4.01444e-17	1.05111	0	0	0		Down, Gen Stress					XP_002178438.1
comp11401_c0_seq1	284	0.127746	0.00256004	0.124372	0.00379896	0.00472459	0.0958159	0.157667	0.0525462	0.0427298	0.235014
comp114090_c0_seq1	285	0.703687	7.30822e-09	0.833155	2.08133e-09	0.310392	3.42773e-06	0.709499	0.0788194	0.149554	0.339465								66326
comp11411_c0_seq1	286	0.998379	6.22567e-19	0.997782	9.86429e-18	0.999895	2.8134e-19	1.15622	0	0.0213649	0		Down, Gen Stress
comp11417_c0_seq1	287	0.957203	4.39302e-11	0.92942	1.82154e-10	0.988781	2.50568e-11	0.683222	0	0	0		Down, LowP&LowL					EKX50489.1
comp11443_c0_seq1	288	0.701504	3.00423e-07	0.317253	2.24846e-05	0.557414	2.15315e-05	0.446722	0.131366	0.0213649	0.130563
comp11446_c0_seq1	289	0.550873	5.11268e-06	0.364918	4.15923e-05	0.795947	7.73788e-06	0.367889	0.0788194	0.0213649	0.0261127								12971
comp1145_c0_seq1	290	0	0	0.000149373	0.0356526	0	0	0.394166	0.578009	0.427298	0.339465
comp1146_c0_seq1	291	0	0.00170848	0	0	0.0107623	4.65807e-06	1.23505	1.15602	1.53827	0.966169								62243
comp11464_c0_seq1	292	NA	NA	NA	NA	0	1	0	0	0	1.80178	Up, LowL								18727
comp1147_c0_seq1	293	0.259263	1.40563e-06	0.550317	3.15408e-07	0.807511	6.59566e-08	0.630666	0.157639	0.256379	0.130563								71148
comp11478_c0_seq1	294	2.63162e-05	0	0.0076819	0	0	0	6.30666	3.94097	4.50799	5.74479				Name=SUPERFAMILY:0052654; Dbxref=SCOP:51197; Description=clavaminate synthase-like; score=27.40; evalue=1.40e-06;					3495
comp1148_c0_seq1	295	0.0267251	0	0.170362	0	0.518133	0	1.73433	0.919559	1.11097	0.78338			Name=Pfam:Peptidase_M16_C; Dbxref=Pfam:PF05193.16; Description=peptidase m16 inactive domain; Ontology_term=InterPro:IPR007863; score=40.50; evalue=2.00e-10;	Name=SUPERFAMILY:0035451; Dbxref=SCOP:63411; Description=luxs/mpp-like metallohydrolase; score=107.20; evalue=7.50e-31;	Name=Swiss-Prot:Q42290; Dbxref=Swiss-Prot:Q42290; Description=probable mitochondrial-processing peptidase subunit beta os arabidopsis thaliana gn at3g02090 pe 1 sv 2; Ontology_term=InterPro:IPR001431,InterPro:IPR007863,InterPro:IPR011237,InterPro:IPR011249,InterPro:IPR011765; score=127.10; evalue=4.92e-30;			63439
comp11493_c0_seq1	296	0.772228	5.14923e-09	0.924322	6.07329e-10	0.987116	8.62671e-11	0.656944	0	0.0854596	0		Down, LowL
comp11495_c0_seq1	297	0.967174	7.06571e-13	0.722633	1.06858e-09	0.990706	1.93662e-12	0.840888	0.183912	0.0427298	0.0522254		Down, LowP&LowL					EGB08762.1	63902
comp11498_c0_seq1	298	0.0303856	0.000306265	0.44765	9.57122e-06	0.897734	6.44939e-07	0.420444	0.0788194	0.299109	0
comp115032_c0_seq1	299	0.0536532	0.000221352	0.287828	2.20203e-05	0.9347	5.5929e-08	0.473	0.157639	0.299109	0
comp11508_c0_seq1	300	0.771856	1.0089e-09	0.17083	3.06445e-06	0.808624	2.22324e-08	0.735777	0.367824	0.128189	0.182789
comp1152_c0_seq1	301	0.246841	0	0.0428998	0	0.00330381	0	3.36355	2.02303	1.70919	2.37625									11647
comp11534_c0_seq1	302	0.992305	6.07511e-17	0.804268	2.84807e-12	0.848719	8.61392e-12	1.1825	0.289004	0.106824	0.339465		Down, LowP					XP_001746437.1		27775
comp1154_c0_seq1	303	0.401147	1.5795e-06	0.469336	2.72089e-06	0.146338	0.000249419	0.525555	0.131366	0.149554	0.313352								71849
comp11558_c0_seq1	304	0.997816	6.58082e-18	0	0.0010833	0.850051	5.37281e-12	1.23505	1.49757	0.0854596	0.365578		Down, LowP
comp11565_c0_seq1	305	0	0	0.179856	0.00258939	2.83297e-05	0.444264	0.157667	0.0262731	0.170919	0.470028
comp11569_c0_seq1	306	0.000666089	0.117716	0	0	0	0.0749052	0.105111	0.0788194	0.256379	0.156676								71062
comp11572_c0_seq1	307	0	0	0.0137803	0	0	0	0.341611	0.262731	0.384568	0.339465
comp11578_c1_seq1	308	3.48593e-05	0.254536	0.00029368	0.199116	0.234194	0.0139852	0.105111	0.315277	0.363203	0.0261127								68268
comp11578_c2_seq1	309	0	0.0147018	0	0.0315488	0.558201	0.000937919	0.183944	0.262731	0.256379	0								68268
comp11589_c0_seq1	310	0.174267	0.00017942	0.502891	2.36493e-05	0.362841	0.000406444	0.341611	0.0262731	0.128189	0.130563								72645
comp11590_c0_seq1	311	0.764563	0	0.980953	0	0.467108	0	5.51833	1.94421	2.39287	2.71572		Down, LowN					EGB06316.1	72010	659
comp11594_c0_seq1	312	0.586794	6.16247e-07	0.564006	9.13901e-07	0.644829	4.53929e-06	0.499277	0.0788194	0.0854596	0.130563								71486
comp115969_c0_seq1	313	0.714839	1.50461e-10	0.723529	3.07381e-10	0.91985	8.73479e-11	0.945999	0.236458	0.256379	0.208901								62655
comp11599_c0_seq1	314	0.254202	0.000116441	0	0	0.709217	3.68985e-05	0.315333	0.262731	0.0854596	0.0261127
comp11599_c1_seq1	315	0.587326	4.3806e-08	0.338489	1.41591e-06	0.899201	1.60335e-08	0.656944	0.236458	0.149554	0.104451
comp116_c0_seq1	316	0.146029	5.01967e-08	0	0	0	0.208427	0.998555	1.15602	0.512758	1.82789
comp11600_c0_seq1	317	0.0849866	0.00288634	0	0	0.000610759	0.197782	0.183944	0.131366	0.0854596	0.365578
comp11600_c1_seq1	318	0.363178	3.0362e-05	0.100655	0.000779236	0	0	0.341611	0.183912	0.0640947	0.339465
comp11611_c0_seq1	319	0.0411099	0.000554449	0.353735	8.20458e-05	0	0	0.315333	0.0525462	0.213649	0.339465
comp11611_c1_seq1	320	0.545028	3.62924e-06	0.491282	9.81753e-06	0.563653	4.80228e-05	0.394166	0.0525462	0.0427298	0.104451
comp11613_c0_seq1	321	0.598043	1.31925e-06	0.491282	9.81753e-06	0.0408561	0	0.394166	0.0525462	0.0213649	0.313352
comp116150_c0_seq1	322	0.713401	6.86112e-10	0.59958	1.26272e-08	0.906799	2.10741e-09	0.788333	0.210185	0.170919	0.156676								61459
comp11618_c0_seq1	323	0.518709	1.21755e-10	0.660711	9.19683e-11	0.58536	1.61383e-09	1.10367	0.341551	0.405933	0.443916								63420
comp1163_c0_seq1	324	0	1	0.0101697	0	0	0.999963	0.551833	0.446643	6.75131	2.97685	Up, LowP&LowL		Name=Pfam:CN_hydrolase; Dbxref=Pfam:PF00795.17; Description=carbon-nitrogen hydrolase; Ontology_term=InterPro:IPR003010; score=42.50; evalue=3.70e-11;	Name=SUPERFAMILY:0039340; Dbxref=SCOP:56317; Description=carbon-nitrogen hydrolase; score=73.00; evalue=1.70e-20;			EOD39490.1		96409
comp116314_c0_seq1	325	0.259263	1.40563e-06	0.377084	9.50948e-07	0.860675	2.16686e-08	0.630666	0.210185	0.256379	0.104451								64057
comp11637_c0_seq1	326	0.643741	2.49205e-07	0.396434	5.93569e-06	0.702249	2.32531e-06	0.499277	0.131366	0.0640947	0.104451								21357
comp1164_c0_seq1	327	0.12976	0	0	0.000272727	0.168048	0	1.76061	2.10185	0.96142	0.992282								72431
comp11646_c0_seq1	328	0.292952	1.74847e-05	0.621483	2.13768e-06	0.847943	1.16273e-06	0.420444	0.0262731	0.128189	0.0261127
comp11647_c0_seq1	329	0.159073	0.000366477	0	0	0.667737	8.88798e-05	0.289055	0.236458	0.106824	0.0261127								68546
comp1165_c0_seq1	330	0.650101	1.10098e-10	0.598443	5.90751e-10	0.834472	7.05713e-11	1.02483	0.315277	0.320473	0.28724
comp11655_c0_seq1	331	0.229152	8.81725e-05	0	0	0.658538	4.09276e-05	0.341611	0.315277	0.106824	0.0522254
comp11655_c1_seq1	332	0.424022	1.62045e-05	0.364918	4.15923e-05	0.494663	8.37603e-05	0.367889	0.0788194	0.0640947	0.104451
comp1167_c0_seq1	333	0.847132	8.49971e-12	0.718306	1.01919e-09	0.980962	1.02819e-12	0.919722	0.236458	0.170919	0.104451		Down, LowL
comp11672_c0_seq1	334	0.22084	0.000841925	0	0	0.22968	0.00648258	0.183944	0.236458	0.0213649	0.078338
comp11677_c0_seq1	335	0.159073	0.000366477	0.000580959	0.0378655	0.337886	0.000738082	0.289055	0.42037	0.106824	0.104451
comp11678_c0_seq1	336	0.0201588	0	0	0	0.169759	0.0050479	0.2365	0.210185	0.170919	0.130563
comp11681_c0_seq1	337	0.796083	0	0.0382619	0	0.298183	0	4.0205	2.41713	1.6451	2.08901									35711	K16075
comp11691_c0_seq1	338	0	0	9.48623e-06	0.397185	0.132257	0.00566865	0.105111	0.446643	0.0640947	0.0522254
comp11703_c0_seq1	339	0.424649	8.89708e-08	0.226399	2.02952e-06	0.136599	2.03418e-05	0.735777	0.341551	0.256379	0.443916								60583
comp11703_c1_seq1	340	0.768962	5.48918e-09	0.554773	3.69754e-07	0.0998163	0.000181666	0.604388	0.131366	0.0640947	0.39169								60583
comp11707_c0_seq1	341	0.127746	0.00256004	0	0	0	0.0382201	0.157667	0.105092	0.0427298	0.208901
comp1171_c0_seq1	342	0.0279267	4.44276e-05	4.9337e-06	0.0203431	0.0121587	0	0.683222	0.972105	0.470028	0.574479
comp11732_c0_seq1	343	0.96597	1.49658e-12	0.722562	1.999e-09	0.987855	2.13494e-11	0.788333	0.157639	0.0213649	0.0522254		Down, LowP&LowL					EGB10208.1	62820
comp11734_c0_seq1	344	0.159073	0.000366477	0.0598576	0.00124116	0.667737	8.88798e-05	0.289055	0.183912	0.106824	0.0261127
comp11744_c0_seq1	345	0	0.00826752	0	0.0103955	0	0.000324891	1.892	2.8375	2.82017	2.24569									16868
comp11755_c0_seq1	346	0.869229	4.6957e-09	0.666066	1.55189e-07	0.96087	9.26137e-09	0.578111	0.0788194	0.0213649	0.0261127		Down, LowL					EGB12077.1	61404
comp11756_c0_seq1	347	0	0	6.59897e-09	0.843992	0.155519	0.0101847	0.0788333	0.683101	0.0640947	0.0261127								5301
comp11756_c1_seq1	348	0.0665678	0	9.37743e-07	0.572631	0	0	0.0788333	0.499189	0.0213649	0.0522254								5301
comp11762_c0_seq1	349	0.00176919	0.0964764	0.00206976	0.127768	0	0	0.0788333	0.210185	0.192284	0.078338
comp11765_c0_seq1	350	0	0	0	0	0	0.000124922	3.83655	4.25625	4.18752	5.22254									8456	K17607
comp11776_c0_seq1	351	0	0	0.162122	0	0.967523	0	8.80305	4.67662	7.64863	3.57744		Down, LowL					EGB11857.1	61086	29789	K03100
comp11777_c0_seq1	352	0.0790401	1.61548e-05	0.663843	8.06874e-08	0.164053	4.90714e-05	0.630666	0.105092	0.363203	0.365578
comp11778_c0_seq1	353	0	0	0.663778	2.91974e-10	0.340112	4.45893e-08	1.02483	0.289004	0.940056	0.496141									96944
comp11779_c0_seq1	354	0.0464254	0	0.00293463	0	0	0.783308	1.86572	1.41875	1.13234	4.33471			Name=Pfam:Lipase_GDSL; Dbxref=Pfam:PF13472.1; Description=gdsl-like lipase/acylhydrolase family; score=29.80; evalue=5.30e-07;	Name=SUPERFAMILY:0051447; Dbxref=SCOP:52266; Description=sgnh hydrolase; score=46.50; evalue=2.70e-12;				63838	120899
comp11780_c0_seq1	355	0	0.185332	0.0286913	1.6437e-05	0	0	0.867166	0.604282	1.66646	0.992282								72117	95929
comp11781_c0_seq1	356	0	0	0	0	0	0	8.38261	9.93124	8.28958	7.70324								71603	260
comp11783_c0_seq1	357	0.488117	0	0.574507	0	0.265856	0	3.17961	1.39248	1.45281	1.67121									23858
comp11783_c1_seq1	358	0.233441	1.19072e-07	0.142899	1.30086e-06	0	0	0.840888	0.446643	0.384568	0.78338
comp11784_c0_seq1	359	4.00726e-05	0	0	0	0	0	14.006	10.1152	8.93053	12.8736									30798
comp11784_c0_seq2	360	0	0	0	0	0	0	18.447	13.5832	13.4813	13.9181									3280
comp11785_c0_seq1	361	0	0	0	0	0	0	4.57233	4.75543	4.76437	4.09969									11771
comp11785_c1_seq1	362	0.000844491	0	0	4.63241e-05	0.251075	0	2.54894	3.10023	1.90148	1.35786
comp11786_c0_seq1	363	0.162121	0	0	0.00177083	0.999974	0	3.44239	5.12326	1.83738	0.705042		Down, LowL					EGB04740.1	68045	59966
comp11788_c0_seq1	364	0.995834	0	0.101306	0	0.933774	0	4.23072	2.36458	1.28189	1.61899		Down, LowP	Name=Pfam:efhand; Dbxref=Pfam:PF00036.27; Description=ef hand; Ontology_term=InterPro:IPR002048; score=61.60; evalue=1.20e-17;	Name=SUPERFAMILY:0037031; Dbxref=SCOP:47473; Description=ef-hand; score=129.50; evalue=6.60e-38;					138790
comp11789_c0_seq1	365	0.00140042	0	0	7.92738e-06	0	0.000124555	3.91539	5.01817	2.69198	5.32699								65537	14180
comp1179_c0_seq1	366	0.0130356	4.75973e-06	0	0.00339905	0.0135742	2.77112e-05	0.972277	1.20856	0.705042	0.78338
comp11790_c0_seq1	367	0.141194	1.8589e-09	0.467917	8.6863e-11	0.0701115	1.9766e-07	1.26133	0.499189	0.662312	0.809493								62786
comp11791_c0_seq1	368	0.99994	0	0.984187	0	0.999996	0	3.5475	1.0772	0.747771	0.652817		Down, Gen Stress					EGB04742.1	66908	27966
comp11792_c0_seq1	369	0.0314475	3.282e-07	0.258351	9.71769e-09	0.651155	1.10697e-09	1.07739	0.499189	0.705042	0.39169								65811
comp11792_c1_seq1	370	0	2.81905e-05	0	0.00384285	0	0.527186	2.75916	4.09861	3.43975	5.71868								65811	16699
comp11793_c0_seq1	371	0.11199	4.19748e-09	0.220031	6.0061e-09	0.84466	4.47475e-12	1.20878	0.604282	0.662312	0.365578								61287
comp11794_c0_seq1	372	0	0	0	0	0	0	16.2397	14.1087	16.3441	13.8397				Name=SUPERFAMILY:0054423; Dbxref=SCOP:81383; Description=f-box domain; score=29.60; evalue=3.40e-07;				70776	97068
comp11795_c0_seq1	373	1.02888e-06	0	0.0242194	0	0.00668965	0	5.09789	3.07396	4.0166	3.31631								26219		K15275
comp11795_c0_seq2	374	0	0	0	0	0.151948	0	3.75772	3.65196	4.16616	2.08901								26219	350	K15275
comp11796_c0_seq1	375	1	0	0	0	0.0329013	0	12.8235	14.2663	3.56794	7.28544		Down, LowP							24825
comp11797_c0_seq1	376	0.99999	0	0.99961	0	0.995862	0	3.10078	0.630555	0.512758	0.861719		Down, Gen Stress					EGB06376.1	65751	38355
comp11798_c0_seq1	377	0.0613835	0	0	0	0	0.00422655	7.72566	7.80312	4.31571	12.8474								65515	3419
comp11799_c0_seq1	378	0.0759094	0	0.856752	0	0.887259	0	2.57522	0.893286	1.47418	0.940057									25877
comp11799_c1_seq1	379	0	0.996003	0.972311	0	0	0.000934058	2.18105	0.551736	6.40947	2.84628	Up, LowP	Down, LowN						65557	93638
comp11799_c1_seq2	380	0	0	0	0	0	0	18.4995	13.084	17.2415	16.2421								18687	36201	K08582
comp1180_c0_seq1	381	0.0719605	4.11697e-05	0.110689	3.96127e-05	0	0.0148588	0.578111	0.315277	0.341838	0.705042								64947
comp11800_c0_seq1	382	0.0186003	5.60941e-09	0.0748851	3.00973e-09	0.862375	3.10012e-14	1.52411	0.919559	1.02552	0.496141
comp11801_c0_seq1	383	3.68848e-06	0	0.000563456	0	4.4767e-05	5.56757e-07	2.02339	1.65521	1.92284	1.88011								64152	2603
comp11802_c0_seq1	384	0	0	0	0	0.000100658	0	7.41033	9.16932	8.75961	5.17031								63581	42610
comp11804_c0_seq1	385	0.988923	0	0.236765	0	0.000152297	0	2.91683	1.49757	0.811866	2.37625		Down, LowP							30614
comp11805_c0_seq1	386	0	2.19978e-05	0	0	0.000221105	0	4.0205	4.22997	5.40532	3.05518								63651	94850
comp11805_c0_seq2	387	5.18276e-07	0	0	0	0	0	5.93877	5.1758	4.57209	5.43144									18402
comp11806_c0_seq1	388	1	0	0.999998	0	0.925352	0	6.04388	1.41875	1.04688	2.45459		Down, Nut Stress							49776
comp11807_c0_seq2	389	0	0	0	0	0	0	14.7418	11.1135	11.8362	11.594			Name=Pfam:RabGAP-TBC; Dbxref=Pfam:PF00566.13; Description=rab-gtpase-tbc domain; Ontology_term=InterPro:IPR000195; score=68.50; evalue=5.00e-19;	Name=SUPERFAMILY:0037638; Dbxref=SCOP:47923; Description=ypt/rab-gap domain of gyp1p; score=57.60; evalue=7.40e-16;					139577
comp11808_c0_seq1	390	0.444796	0	0	0	0	0	6.33294	5.2809	3.07655	6.18871								22979	5151
comp11809_c0_seq1	391	0	0	0	0	0.0161583	0	16.7389	16.3419	12.8617	9.55724			Name=Pfam:FAD_binding_6; Dbxref=Pfam:PF00970.19; Description=oxidoreductase fad-binding domain; Ontology_term=InterPro:IPR008333; score=30.60; evalue=2.40e-07;	Name=SUPERFAMILY:0049949; Dbxref=SCOP:63380; Description=riboflavin synthase domain-like; score=38.80; evalue=6.30e-10;					30573
comp11810_c0_seq1	392	0.31537	3.80188e-09	0.0912302	6.11809e-07	0	0	0.998555	0.578009	0.427298	0.887831								70797	16331
comp11811_c0_seq2	393	1	0	0.262652	0	1	0	8.33005	4.28252	2.30741	2.2718		Down, LowP&LowL					EGB09031.1	71495	41713
comp11812_c0_seq2	394	0	0.00145478	0.025768	3.03283e-07	0.65345	5.58e-11	1.23505	0.84074	1.51691	0.470028			Name=Pfam:DUF1898; Dbxref=Pfam:PF09011.5; Description=domain of unknown function (duf1898); Ontology_term=InterPro:IPR009071; score=28.00; evalue=1.90e-06;	Name=SUPERFAMILY:0044636; Dbxref=SCOP:47095; Description=hmg-box; score=37.30; evalue=1.50e-09;					94677
comp11813_c0_seq1	395	0.0565362	6.11645e-06	0.202301	1.82053e-06	0.251886	4.60169e-06	0.762055	0.367824	0.470028	0.39169								60211
comp11814_c0_seq1	396	0.234298	0	0.028388	0	0.969406	0	1.76061	1.15602	0.875961	0.470028		Down, LowL					EGB11268.1	61628
comp11816_c0_seq1	397	0.58678	1.97635e-07	0.0490654	0.00019516	0.0679126	0.000499171	0.551833	0.367824	0.106824	0.39169								65240
comp11817_c0_seq1	398	0.909413	0	0.999984	0	0.000266274	0	4.36211	0.919559	1.66646	3.23797		Down, LowN					EGB05564.1	59332	31042	K11228
comp11818_c0_seq1	399	0.883426	0	8.7886e-07	0	0	0.150697	3.02194	2.75868	1.08961	5.48366				Name=SUPERFAMILY:0050768; Dbxref=SCOP:53383; Description=plp-dependent transferases; score=91.10; evalue=7.70e-26;	Name=Swiss-Prot:O94570; Dbxref=Swiss-Prot:O94570; Description=aromatic amino acid aminotransferase c1773.13 os schizosaccharomyces pombe (strain 972 / atcc 24843) gn spbc1773.13 pe 2 sv 1; Ontology_term=InterPro:IPR004839,InterPro:IPR015421,InterPro:IPR015422,InterPro:IPR015424; score=107.07; evalue=4.19e-27;			22616	119829	K00825
comp11819_c0_seq1	400	0.00192752	0	0.000471181	0	4.4316e-05	7.37169e-06	1.76061	1.49757	1.34599	1.69732
comp11820_c0_seq1	401	0.593777	0	0.066365	0	0	0.000389336	1.70805	1.02465	0.662312	1.98456									197
comp11821_c0_seq1	402	0.000106344	0	0.225646	0	0.537824	0	1.81317	0.919559	1.581	0.809493								65172	11189
comp11822_c0_seq1	403	0.548565	0	1.96731e-05	0	0	0	3.12705	2.62731	1.38872	3.15963			Name=Pfam:DnaJ; Dbxref=Pfam:PF00226.26; Description=dnaj domain; Ontology_term=InterPro:IPR001623; score=61.30; evalue=4.60e-17;	Name=SUPERFAMILY:0039212; Dbxref=SCOP:46565; Description=chaperone j-domain; score=65.40; evalue=2.00e-18;		Name=JCVI_TIGRFAMS:TIGR02349; Dbxref=JCVI_TIGRFAMS:TIGR02349; Description=dnaj_bact: chaperone protein dnaj; Ontology_term=InterPro:IPR012724; score=63.90; evalue=3.60e-18;
comp11822_c0_seq2	404	1.66136e-05	0	0	0	0	0	26.961	24.8018	16.3228	32.1708			Name=Pfam:DnaJ; Dbxref=Pfam:PF00226.26; Description=dnaj domain; Ontology_term=InterPro:IPR001623; score=61.30; evalue=4.60e-17;	Name=SUPERFAMILY:0039212; Dbxref=SCOP:46565; Description=chaperone j-domain; score=65.40; evalue=2.00e-18;		Name=JCVI_TIGRFAMS:TIGR02349; Dbxref=JCVI_TIGRFAMS:TIGR02349; Description=dnaj_bact: chaperone protein dnaj; Ontology_term=InterPro:IPR012724; score=63.90; evalue=3.60e-18;		17062	38247
comp11823_c0_seq1	405	0	0.229112	0	1.62389e-06	0	0	9.30233	13.662	18.0533	9.40057									3788
comp11823_c0_seq2	406	0	0.999968	0	0.012582	0	0	10.3797	18.2335	26.4497	12.1685	Up, LowP								125760
comp11825_c0_seq1	407	0.248139	1.50619e-08	0.117962	5.24822e-07	0.978736	2.883e-12	0.945999	0.525462	0.427298	0.130563		Down, LowL
comp11826_c0_seq1	408	0	0.753372	0	2.42853e-05	3.6853e-07	4.67113e-06	2.18105	2.46967	5.08485	2.24569								71089	10893
comp11827_c0_seq1	409	8.36336e-08	0	0	0	0.000771686	0	4.62489	4.75543	3.80295	3.2902			Name=Pfam:Kinesin; Dbxref=Pfam:PF00225.18; Description=kinesin motor domain; Ontology_term=InterPro:IPR001752; score=91.40; evalue=3.90e-26;	Name=SUPERFAMILY:0045383; Dbxref=SCOP:52540; Description=p-loop containing nucleoside triphosphate hydrolases; score=95.50; evalue=2.60e-27;					11689	K10406
comp11827_c1_seq1	410	0.222237	4.28246e-10	0.00139589	0	0.587664	1.14434e-10	1.23505	1.05092	0.598217	0.496141
comp11828_c0_seq1	411	0.405716	0	1.95351e-05	0	0.279233	0	5.80738	4.33506	2.84153	3.02907									11011
comp11829_c0_seq1	412	0.71135	4.22498e-10	0.00935223	0	0	0	0.893444	0.709374	0.235014	0.966169
comp11831_c0_seq1	413	0.0266081	0	0	2.14682e-06	0	9.71219e-06	2.20733	2.28576	1.38872	2.35014								60884	12246
comp11831_c1_seq1	414	0.997485	0	0	0	0	0	12.2192	14.1875	4.72164	8.95665		Down, LowP							28419
comp11831_c2_seq1	415	0.708114	2.77474e-08	0.778055	1.67253e-08	0.899467	2.44869e-08	0.604388	0.0525462	0.0854596	0.078338
comp11832_c0_seq1	416	0.00220403	0	1.17191e-09	0.129339	4.64109e-07	0.0498349	0.788333	1.44502	0.662312	1.20118									59444
comp11833_c0_seq1	417	0	0	0	0	0	0	11.7199	10.1152	8.39641	10.7845			Name=Pfam:Hist_deacetyl; Dbxref=Pfam:PF00850.14; Description=histone deacetylase domain; Ontology_term=InterPro:IPR023801; score=160.20; evalue=6.40e-47;	Name=SUPERFAMILY:0054863; Dbxref=SCOP:52768; Description=arginase/deacetylase; score=202.70; evalue=7.80e-60;	Name=Swiss-Prot:P28606; Dbxref=Swiss-Prot:P28606; Description=uncharacterized protein synpcc7002_a1628 os synechococcus sp. (strain atcc 27264 / pcc 7002 / pr-6) gn synpcc7002_a1628 pe 3 sv 2; Ontology_term=InterPro:IPR000286,InterPro:IPR023801; score=192.20; evalue=4.11e-56;			66131	7933
comp11834_c0_seq1	418	0.127495	0	0.0424822	0	6.14011e-06	0	4.28327	2.54849	2.32877	3.52521								28037		K05349
comp11835_c0_seq1	419	1	0	1	0	1	0	5.22927	0.709374	0.256379	0.913944		Down, Gen Stress							22010
comp11836_c0_seq1	420	0.999324	0	0.998284	0	1	0	2.81172	0.604282	0.598217	0.28724		Down, Gen Stress					EGB04019.1	72628	24899
comp11838_c0_seq1	421	0.70573	0	1.52348e-05	3.54467e-06	0.000123322	2.00518e-06	1.81317	1.7603	0.662312	1.67121								62000	3671
comp11839_c0_seq1	422	0	1.70455e-05	5.62361e-05	0	0	0.020925	5.75483	4.2037	8.24685	9.79226								61110	97842
comp1184_c0_seq1	423	1.63499e-05	0.122124	0	0	0.389337	0.000826043	0.262778	0.315277	0.534122	0.078338
comp11840_c0_seq1	424	0.989195	0	0.996739	0	0.855076	0	2.44383	0.499189	0.619582	0.913944		Down, Nut Stress							21995
comp11841_c0_seq1	425	0.238915	4.71237e-09	0.00633185	0	0.0437629	4.89819e-06	1.05111	0.84074	0.491393	0.731155
comp11841_c1_seq1	426	0.151796	0	0.00015388	0	0.0248162	0	1.99711	1.73403	1.06824	1.35786
comp11842_c0_seq1	427	1	0	0	0.999992	0.0754517	0	7.67311	20.8871	1.92284	4.33471	Up, LowN	Down, LowP	Name=Pfam:UCH; Dbxref=Pfam:PF00443.24; Description=ubiquitin carboxyl-terminal hydrolase; Ontology_term=InterPro:IPR001394; score=161.60; evalue=1.70e-47;	Name=SUPERFAMILY:0044814; Dbxref=SCOP:54001; Description=cysteine proteinases; score=249.00; evalue=5.90e-74;	Name=Swiss-Prot:A6NNY8; Dbxref=Swiss-Prot:A6NNY8; Description=ubiquitin carboxyl-terminal hydrolase 27 os homo sapiens gn usp27x pe 2 sv 3; Ontology_term=InterPro:IPR001394,InterPro:IPR018200; score=185.65; evalue=2.86e-52;		EGB03658.1	35571	59284	K11366
comp11842_c0_seq2	428	0.994857	0	0	1	0.58608	0	6.56944	20.204	2.30741	3.13352	Up, LowN	Down, LowP	Name=Pfam:UCH; Dbxref=Pfam:PF00443.24; Description=ubiquitin carboxyl-terminal hydrolase; Ontology_term=InterPro:IPR001394; score=161.60; evalue=1.70e-47;	Name=SUPERFAMILY:0044814; Dbxref=SCOP:54001; Description=cysteine proteinases; score=249.00; evalue=5.90e-74;	Name=Swiss-Prot:A6NNY8; Dbxref=Swiss-Prot:A6NNY8; Description=ubiquitin carboxyl-terminal hydrolase 27 os homo sapiens gn usp27x pe 2 sv 3; Ontology_term=InterPro:IPR001394,InterPro:IPR018200; score=185.65; evalue=2.86e-52;		EGB03658.1	35571		K11366
comp11843_c0_seq1	429	0	0	0	0	0	0	19.6295	15.6851	14.87	23.5798			Name=Pfam:RRM; Dbxref=Pfam:PF00076.17; Description=rna recognition motif. (a.k.a. rrm rbd or rnp domain); Ontology_term=InterPro:IPR000504; score=36.70; evalue=2.10e-09;	Name=SUPERFAMILY:0049801; Dbxref=SCOP:54928; Description=rna-binding domain rbd; score=58.60; evalue=3.90e-16;	Name=Swiss-Prot:O43719; Dbxref=Swiss-Prot:O43719; Description=hiv tat-specific factor 1 os homo sapiens gn htatsf1 pe 1 sv 1; Ontology_term=InterPro:IPR000504,InterPro:IPR012677; score=112.85; evalue=5.54e-25;				18580	K13093
comp11843_c1_seq1	430	0.0983121	0	0.000772878	0	0	0	5.85994	3.96724	3.2261	6.08426			Name=Pfam:RRM; Dbxref=Pfam:PF00076.17; Description=rna recognition motif. (a.k.a. rrm rbd or rnp domain); Ontology_term=InterPro:IPR000504; score=36.70; evalue=2.10e-09;	Name=SUPERFAMILY:0049801; Dbxref=SCOP:54928; Description=rna-binding domain rbd; score=58.60; evalue=3.90e-16;	Name=Swiss-Prot:O43719; Dbxref=Swiss-Prot:O43719; Description=hiv tat-specific factor 1 os homo sapiens gn htatsf1 pe 1 sv 1; Ontology_term=InterPro:IPR000504,InterPro:IPR012677; score=112.85; evalue=5.54e-25;
comp11844_c0_seq1	431	0	0	0	0	0	0	44.935	53.3344	40.9565	55.5939			Name=Pfam:adh_short; Dbxref=Pfam:PF00106.20; Description=short chain dehydrogenase; Ontology_term=InterPro:IPR002198; score=80.80; evalue=9.10e-23;	Name=SUPERFAMILY:0051542; Dbxref=SCOP:51735; Description=nad(p)-binding rossmann-fold domains; score=140.70; evalue=3.90e-41;	Name=Swiss-Prot:Q53GQ0; Dbxref=Swiss-Prot:Q53GQ0; Description=estradiol 17-beta-dehydrogenase 12 os homo sapiens gn hsd17b12 pe 1 sv 2; Ontology_term=InterPro:IPR002198,InterPro:IPR002347,InterPro:IPR016040,InterPro:IPR020904; score=192.97; evalue=8.10e-57;	Name=JCVI_TIGRFAMS:TIGR03206; Dbxref=JCVI_TIGRFAMS:TIGR03206; Description=benzo_badh: 2-hydroxycyclohexanecarboxyl-coa dehydrogenase; Ontology_term=InterPro:IPR017619; score=83.70; evalue=2.80e-24;		32512	18217	K10251
comp11845_c0_seq1	432	0	0	0	0.00679905	9.71766e-08	0	2.86428	4.41388	3.03382	2.76794			Name=Pfam:DnaJ; Dbxref=Pfam:PF00226.26; Description=dnaj domain; Ontology_term=InterPro:IPR001623; score=42.20; evalue=4.30e-11;	Name=SUPERFAMILY:0048279; Dbxref=SCOP:46565; Description=chaperone j-domain; score=45.40; evalue=1.10e-11;		Name=JCVI_TIGRFAMS:TIGR02349; Dbxref=JCVI_TIGRFAMS:TIGR02349; Description=dnaj_bact: chaperone protein dnaj; Ontology_term=InterPro:IPR012724; score=29.60; evalue=9.30e-08;		61652	7020
comp11846_c0_seq1	433	0	0	0	0	0	0	11.9827	15.291	12.8617	16.2682			Name=Pfam:Ank; Dbxref=Pfam:PF12796.2; Description=ankyrin repeats (3 copies); Ontology_term=InterPro:IPR020683; score=44.60; evalue=1.20e-11;	Name=SUPERFAMILY:0045715; Dbxref=SCOP:48403; Description=ankyrin repeat; score=50.80; evalue=1.10e-13;					8922
comp11847_c0_seq1	434	0	0	0	0	0	0	8.38261	7.7243	6.92223	9.40057									16703
comp11848_c0_seq1	435	0.00140132	0	0	0.000152409	0	0.295607	3.70516	5.12326	2.56379	7.15488			Name=Pfam:GFA; Dbxref=Pfam:PF04828.9; Description=glutathione-dependent formaldehyde-activating enzyme; Ontology_term=InterPro:IPR006913; score=53.40; evalue=1.60e-14;	Name=SUPERFAMILY:0050863; Dbxref=SCOP:51316; Description=mss4-like; score=83.30; evalue=1.10e-23;					927
comp11849_c0_seq1	436	0.39827	1.11035e-10	0.0649472	1.6104e-07	0.330145	1.18214e-08	1.15622	0.709374	0.470028	0.574479				Name=SUPERFAMILY:0054835; Dbxref=SCOP:47954; Description=cyclin-like; score=34.40; evalue=1.20e-08;
comp11850_c0_seq1	437	1	0	0.0911086	0	0.998094	0	8.09355	4.46643	1.6451	2.8724		Down, LowP&LowL		Name=SUPERFAMILY:0040998; Dbxref=SCOP:82199; Description=set domain; score=30.10; evalue=3.60e-07;					16591
comp11850_c1_seq1	438	0.737628	1.10663e-13	0	0	0	0	1.31389	1.33993	0.405933	1.33175
comp11851_c0_seq1	439	0	0	0	6.84336e-05	0	0	4.99277	7.12002	4.8712	6.16259									3271
comp11852_c0_seq1	440	0	0.0544507	0	0.801141	4.30963e-06	0.000323351	1.47155	3.70451	2.47833	1.61899									113560
comp11853_c0_seq1	441	0	0	0.933268	0	0.38809	0	5.75483	2.23322	5.25577	2.89851			Name=Pfam:Abhydrolase_5; Dbxref=Pfam:PF12695.2; Description=alpha/beta hydrolase family; score=47.20; evalue=1.70e-12;	Name=SUPERFAMILY:0039526; Dbxref=SCOP:53474; Description=alpha/beta-hydrolases; score=44.30; evalue=1.20e-11;				60769	16494
comp11853_c1_seq1	442	0.00970174	0	0.97656	0	0.863118	0	3.784	1.20856	2.41423	1.51454		Down, LowN		Name=SUPERFAMILY:0049055; Dbxref=SCOP:50814; Description=lipocalins; score=34.20; evalue=2.30e-08;			EGB12738.1	60769	12028
comp11854_c0_seq1	443	0.138024	7.15209e-06	2.06753e-05	0.0196828	0	0	0.604388	0.84074	0.299109	0.574479
comp11855_c0_seq1	444	0	0	0.00174435	0	0	0	7.04244	4.57152	8.67415	8.95665			Name=Pfam:RGS; Dbxref=Pfam:PF00615.14; Description=regulator of g protein signaling domain; Ontology_term=InterPro:IPR000342; score=42.50; evalue=5.10e-11;	Name=SUPERFAMILY:0053167; Dbxref=SCOP:48097; Description=regulator of g-protein signaling rgs; score=42.80; evalue=3.30e-11;				60761	12410
comp11856_c0_seq1	445	0.278996	7.33805e-09	0.537288	2.51947e-09	0.383124	7.25944e-08	0.972277	0.315277	0.427298	0.443916								60582
comp11857_c0_seq1	446	1	0	0.00742566	0	0.0365678	0	16.0557	9.32696	5.02075	8.98276		Down, LowP	Name=Pfam:PP2C; Dbxref=Pfam:PF00481.16; Description=protein phosphatase 2c; Ontology_term=InterPro:IPR001932; score=149.20; evalue=1.10e-43;	Name=SUPERFAMILY:0034914; Dbxref=SCOP:81606; Description=pp2c-like; score=161.80; evalue=1.40e-47;	Name=Swiss-Prot:P36993; Dbxref=Swiss-Prot:P36993; Description=protein phosphatase 1b os mus musculus gn ppm1b pe 2 sv 1; Ontology_term=InterPro:IPR000222,InterPro:IPR001932,InterPro:IPR012911,InterPro:IPR015655; score=132.88; evalue=1.68e-32;		XP_002901740.1			K04461
comp11857_c1_seq1	447	0.659044	0	0	0	0	0	13.1652	10.194	6.23855	9.24389			Name=Pfam:PP2C; Dbxref=Pfam:PF00481.16; Description=protein phosphatase 2c; Ontology_term=InterPro:IPR001932; score=149.20; evalue=1.10e-43;	Name=SUPERFAMILY:0034914; Dbxref=SCOP:81606; Description=pp2c-like; score=161.80; evalue=1.40e-47;	Name=Swiss-Prot:P36993; Dbxref=Swiss-Prot:P36993; Description=protein phosphatase 1b os mus musculus gn ppm1b pe 2 sv 1; Ontology_term=InterPro:IPR000222,InterPro:IPR001932,InterPro:IPR012911,InterPro:IPR015655; score=132.88; evalue=1.68e-32;				8405
comp11858_c0_seq1	448	0.95608	0	0.49402	0	0.10119	0	3.23216	1.47129	1.06824	1.88011		Down, LowP					EOD28384.1
comp11859_c0_seq1	449	0.784122	2.5849e-11	0.38307	1.59503e-08	0.0814109	3.98234e-06	0.972277	0.394097	0.235014	0.626704								62122
comp1186_c0_seq1	450	0.765911	1.52374e-08	0.357561	5.23519e-06	0.90043	3.72411e-08	0.551833	0.183912	0.0427298	0.0522254
comp11862_c0_seq1	451	0.391918	0	0.113424	0	0.102753	0	2.04967	1.15602	0.940056	1.2273
comp11862_c1_seq1	452	0	0	4.57084e-05	0	0	1.03384e-07	6.07016	4.41388	4.78574	7.93826				Name=SUPERFAMILY:0052654; Dbxref=SCOP:51197; Description=clavaminate synthase-like; score=30.50; evalue=1.60e-07;					13141
comp11863_c0_seq1	453	0	1	0	0.999803	1	0	43.332	96.5274	107.102	9.55724	Up, Nut Stress	Down, LowL							109656
comp11864_c0_seq1	454	3.57611e-05	4.37259e-05	0.0965052	1.82737e-08	0.969281	3.49764e-14	1.28761	0.735647	1.28189	0.28724		Down, LowL							27155
comp11865_c0_seq1	455	0	0	0	0	0	0	4.65116	4.86053	5.40532	4.25637			Name=Pfam:Mito_carr; Dbxref=Pfam:PF00153.22; Description=mitochondrial carrier protein; Ontology_term=InterPro:IPR018108; score=143.40; evalue=1.20e-42;	Name=SUPERFAMILY:0048588; Dbxref=SCOP:103506; Description=mitochondrial carrier; score=169.70; evalue=5.20e-50;	Name=Swiss-Prot:Q54MZ4; Dbxref=Swiss-Prot:Q54MZ4; Description=mitochondrial substrate carrier family protein b os dictyostelium discoideum gn mcfb pe 3 sv 1; Ontology_term=InterPro:IPR002048,InterPro:IPR002067,InterPro:IPR011992,InterPro:IPR018108,InterPro:IPR018247,InterPro:IPR023395; score=172.56; evalue=7.22e-47;			15151	8484	K14684
comp11865_c0_seq2	456	0	0	0	0	0	0	4.57233	4.41388	5.64033	4.75251			Name=Pfam:Mito_carr; Dbxref=Pfam:PF00153.22; Description=mitochondrial carrier protein; Ontology_term=InterPro:IPR018108; score=143.40; evalue=1.20e-42;	Name=SUPERFAMILY:0048588; Dbxref=SCOP:103506; Description=mitochondrial carrier; score=169.70; evalue=5.20e-50;	Name=Swiss-Prot:Q54MZ4; Dbxref=Swiss-Prot:Q54MZ4; Description=mitochondrial substrate carrier family protein b os dictyostelium discoideum gn mcfb pe 3 sv 1; Ontology_term=InterPro:IPR002048,InterPro:IPR002067,InterPro:IPR011992,InterPro:IPR018108,InterPro:IPR018247,InterPro:IPR023395; score=172.56; evalue=7.22e-47;			15151		K14684
comp11866_c0_seq1	457	0.189982	2.22132e-08	0.109841	2.38474e-07	0.0653276	3.35014e-06	1.02483	0.578009	0.512758	0.67893
comp11867_c0_seq1	458	0.0311	2.72414e-08	0.00172596	0	0	0	1.31389	1.10347	0.854596	1.25341								58655
comp11867_c1_seq1	459	0.0229206	0.000162705	3.25198e-05	0.0306572	0.0086935	0	0.525555	0.76192	0.384568	0.443916
comp11868_c0_seq1	460	0.789409	4.89191e-12	0	0	0.264685	4.04135e-08	1.10367	1.20856	0.299109	0.574479
comp11869_c0_seq1	461	7.50121e-05	0	1.2505e-05	0	0	0	6.17527	4.5978	4.31571	5.84924				Name=SUPERFAMILY:0048268; Dbxref=SCOP:63748; Description=tudor/pwwp/mbt; score=29.70; evalue=3.70e-07;
comp11869_c1_seq1	462	1.43018e-06	0	2.16905e-06	0	0	0	12.3505	8.48622	8.37504	10.2362				Name=SUPERFAMILY:0048268; Dbxref=SCOP:63748; Description=tudor/pwwp/mbt; score=29.70; evalue=3.70e-07;					1842
comp11870_c0_seq2	463	0	1.71513e-06	0	0.999821	0	0	12.9024	31.5015	20.083	11.2546	Up, LowN		Name=Pfam:Pkinase; Dbxref=Pfam:PF00069.20; Description=protein kinase domain; Ontology_term=InterPro:IPR000719; score=197.00; evalue=2.80e-58;	Name=SUPERFAMILY:0054221; Dbxref=SCOP:56112; Description=protein kinase-like (pk-like); score=235.20; evalue=6.30e-70;	Name=Swiss-Prot:Q55GV3; Dbxref=Swiss-Prot:Q55GV3; Description=serine/threonine-protein kinase pakc os dictyostelium discoideum gn pakc pe 1 sv 2; Ontology_term=InterPro:IPR000095,InterPro:IPR000719,InterPro:IPR001849,InterPro:IPR002290,InterPro:IPR011009,InterPro:IPR011993; score=260.00; evalue=6.51e-79;	Name=JCVI_TIGRFAMS:TIGR03903; Dbxref=JCVI_TIGRFAMS:TIGR03903; Description=tomm_kin_cyc: tomm system kinase/cyclase multidomain protein; Ontology_term=InterPro:IPR023889; score=45.90; evalue=4.20e-13;	EGB03157.1	1928		K04409
comp11871_c0_seq1	464	0.00084687	0	0.0586363	0	0	0.000386426	2.96939	1.7603	2.15785	3.96913									25796	K10276
comp11871_c1_seq1	465	0.516652	1.53241e-12	0.872299	7.4685e-14	0.85303	4.7893e-13	1.34017	0.315277	0.512758	0.417803
comp11872_c0_seq1	466	0	0	0	0	0	0	7.59427	8.09212	6.94359	8.69552									7393
comp11873_c0_seq1	467	7.04441e-08	3.50217e-06	0	0.0103747	0	0.000558543	1.94455	2.91632	2.0083	2.40237			Name=Pfam:Biotin_lipoyl; Dbxref=Pfam:PF00364.17; Description=biotin-requiring enzyme; Ontology_term=InterPro:IPR000089; score=70.90; evalue=4.40e-20;	Name=SUPERFAMILY:0051241; Dbxref=SCOP:51230; Description=single hybrid motif; score=73.00; evalue=6.90e-21;		Name=JCVI_TIGRFAMS:TIGR01347; Dbxref=JCVI_TIGRFAMS:TIGR01347; Description=sucb: dihydrolipoyllysine-residue succinyltransferase e2 component of oxoglutarate dehydrogenase (succinyl-transferring) complex; Ontology_term=InterPro:IPR006255; score=65.50; evalue=1.10e-18;		71782	19186	K00658
comp11874_c0_seq1	468	0.999026	7.61939e-20	0.998414	2.51451e-19	0.999928	1.69443e-20	1.34017	0.0525462	0.0640947	0.0522254		Down, Gen Stress	Name=Pfam:Aminotran_4; Dbxref=Pfam:PF01063.14; Description=aminotransferase class iv; Ontology_term=InterPro:IPR001544; score=69.80; evalue=2.00e-19;	Name=SUPERFAMILY:0037053; Dbxref=SCOP:56752; Description=d-aminoacid aminotransferase-like plp-dependent enzymes; score=260.80; evalue=1.40e-77;	Name=Swiss-Prot:P54689; Dbxref=Swiss-Prot:P54689; Description=branched-chain-amino-acid aminotransferase os haemophilus influenzae (strain atcc 51907 / dsm 11121 / kw20 / rd) gn ilve pe 3 sv 1; Ontology_term=InterPro:IPR001544,InterPro:IPR005786,InterPro:IPR018300; score=241.89; evalue=9.31e-73;	Name=JCVI_TIGRFAMS:TIGR01123; Dbxref=JCVI_TIGRFAMS:TIGR01123; Description=ilve_ii: branched-chain amino acid aminotransferase; Ontology_term=InterPro:IPR005786; score=270.20; evalue=4.00e-81;
comp11874_c1_seq1	469	1	0	0.997207	0	1	0	2.52266	0.525462	0.213649	0.130563		Down, Gen Stress	Name=Pfam:Aminotran_4; Dbxref=Pfam:PF01063.14; Description=aminotransferase class iv; Ontology_term=InterPro:IPR001544; score=69.80; evalue=2.00e-19;	Name=SUPERFAMILY:0037053; Dbxref=SCOP:56752; Description=d-aminoacid aminotransferase-like plp-dependent enzymes; score=260.80; evalue=1.40e-77;	Name=Swiss-Prot:P54689; Dbxref=Swiss-Prot:P54689; Description=branched-chain-amino-acid aminotransferase os haemophilus influenzae (strain atcc 51907 / dsm 11121 / kw20 / rd) gn ilve pe 3 sv 1; Ontology_term=InterPro:IPR001544,InterPro:IPR005786,InterPro:IPR018300; score=241.89; evalue=9.31e-73;	Name=JCVI_TIGRFAMS:TIGR01123; Dbxref=JCVI_TIGRFAMS:TIGR01123; Description=ilve_ii: branched-chain amino acid aminotransferase; Ontology_term=InterPro:IPR005786; score=270.20; evalue=4.00e-81;
comp11875_c0_seq1	470	0.999828	0	0.998971	0	1	0	13.4805	5.07071	4.95666	2.95073		Down, Gen Stress	Name=Pfam:La; Dbxref=Pfam:PF05383.12; Description=la domain; Ontology_term=InterPro:IPR006630; score=34.00; evalue=1.60e-08;	Name=SUPERFAMILY:0052246; Dbxref=SCOP:46785; Description="winged helix" dna-binding domain; score=45.80; evalue=2.30e-12;			EGB07887.1	64464	11595	K11883
comp11876_c0_seq1	471	0.644544	2.16688e-09	0.393149	5.52076e-08	0.112233	8.0361e-06	0.840888	0.315277	0.235014	0.522254
comp11876_c1_seq1	472	0.40186	3.72557e-10	0.42118	1.96651e-09	0.0183785	9.38692e-06	1.10367	0.446643	0.448663	0.835606
comp11877_c0_seq1	473	0.859507	0	3.72841e-05	0	0.932985	0	5.17672	3.88842	2.11513	2.03679			Name=Pfam:SET; Dbxref=Pfam:PF00856.23; Description=set domain; Ontology_term=InterPro:IPR001214; score=25.70; evalue=9.80e-06;	Name=SUPERFAMILY:0040998; Dbxref=SCOP:82199; Description=set domain; score=51.30; evalue=1.20e-13;					22342
comp11877_c1_seq1	474	0	0	0	0.00162809	0.692818	2.29391e-06	0.525555	0.630555	0.576852	0.130563
comp11878_c0_seq1	475	0.0521236	1.67852e-05	1.61993e-08	0.111792	2.74976e-05	0.0234122	0.683222	1.23484	0.427298	0.913944
comp11879_c0_seq1	476	0	0.715749	0	0	0	0	4.99277	4.25625	10.8106	4.41304								65291	187
comp11880_c0_seq1	477	0	0.999829	0	0.521891	0.640373	1.39833e-07	0.762055	1.83912	3.54657	0.261127	Up, LowP						EGB02369.1		93926
comp11881_c0_seq1	478	0	0	0.013443	0	0.373426	0	2.91683	1.91794	3.20473	1.46231			Name=Pfam:Patatin; Dbxref=Pfam:PF01734.17; Description=patatin-like phospholipase; Ontology_term=InterPro:IPR002641; score=38.00; evalue=1.40e-09;	Name=SUPERFAMILY:0048659; Dbxref=SCOP:52151; Description=fabd/lysophospholipase-like; score=55.30; evalue=6.90e-15;				60696	99732
comp11881_c1_seq1	479	0	0	0.00742432	0	0.528753	4.8151e-09	1.02483	0.814467	0.96142	0.417803								60696
comp11882_c0_seq1	480	0.424366	0	0.000378237	0	0	0	7.80449	5.20208	3.82432	9.29612			Name=Pfam:BRCA-2_OB1; Dbxref=Pfam:PF09103.5; Description=brca2 oligonucleotide/oligosaccharide-binding domain 1; Ontology_term=InterPro:IPR015187; score=80.20; evalue=8.00e-23;	Name=SUPERFAMILY:0048165; Dbxref=SCOP:50249; Description=nucleic acid-binding proteins; score=73.70; evalue=7.30e-21;	Name=Swiss-Prot:P97929; Dbxref=Swiss-Prot:P97929; Description=breast cancer type 2 susceptibility protein homolog os mus musculus gn brca2 pe 1 sv 1; Ontology_term=InterPro:IPR002093,InterPro:IPR012340,InterPro:IPR015187,InterPro:IPR015188,InterPro:IPR015205,InterPro:IPR015252,InterPro:IPR015525; score=137.12; evalue=5.66e-31;				25082
comp11883_c0_seq1	481	1	0	1	0	0.795198	0	7.14755	0.945832	1.6451	3.18575		Down, Nut Stress					EGB07190.1	64820	140227
comp11884_c0_seq1	482	0.452743	2.79171e-11	0.0332903	2.05762e-07	0.361855	1.97251e-09	1.26133	0.84074	0.512758	0.600592				Name=SUPERFAMILY:0049797; Dbxref=SCOP:46785; Description="winged helix" dna-binding domain; score=35.30; evalue=5.50e-09;					24083
comp11886_c0_seq1	483	0.5651	0	0	0	0	0	5.99133	5.964	2.7988	6.34538									7007
comp11889_c0_seq1	484	0	0.00181008	0	0	0.0147968	0	4.80883	4.22997	7.56317	3.05518								71280	1104	K00757
comp1189_c0_seq1	485	5.5803e-08	0.376236	0.000867501	0.053221	0	0	0.2365	0.367824	0.705042	0.261127								68205
comp11890_c0_seq1	486	0.571023	0	2.12897e-06	2.1862e-07	0.00333812	0	2.23361	2.18067	0.940056	1.69732									59367
comp11891_c0_seq1	487	0	0	0	0	0	1.95374e-05	3.73144	4.2037	3.39702	4.75251			Name=Pfam:DUF92; Dbxref=Pfam:PF01940.11; Description=integral membrane protein duf92; Ontology_term=InterPro:IPR002794; score=59.90; evalue=1.70e-16;			Name=JCVI_TIGRFAMS:TIGR00297; Dbxref=JCVI_TIGRFAMS:TIGR00297; Description=tigr00297: tigr00297 family protein; Ontology_term=InterPro:IPR002794; score=24.70; evalue=3.50e-06;		23512	11673
comp11892_c0_seq1	488	0.0232609	0	0	0	0	0	5.72855	5.54363	3.39702	7.12876									471
comp11894_c0_seq1	489	0	0	0	0	0	1.94406e-05	4.59861	5.2809	3.84568	6.16259			Name=Pfam:Calreticulin; Dbxref=Pfam:PF00262.13; Description=calreticulin family; Ontology_term=InterPro:IPR001580; score=41.10; evalue=7.50e-11;	Name=SUPERFAMILY:0047588; Dbxref=SCOP:63887; Description=p-domain of calnexin/calreticulin; score=48.50; evalue=6.70e-13;					93309
comp11895_c0_seq1	490	0.40598	1.07549e-09	0.535753	1.24951e-09	0.00217015	0	1.02483	0.341551	0.405933	0.887831								69431
comp11896_c0_seq1	491	4.05136e-07	9.85477e-05	0.0446342	6.21567e-09	0.302661	2.4991e-10	1.49783	0.945832	1.6451	0.757268									94268
comp11896_c1_seq1	492	0	4.92059e-07	0.322697	0	0.284494	0	2.39128	1.15602	2.52106	1.25341									95902
comp11897_c0_seq1	493	0	1	0	0	0	0	128.052	98.8658	348.291	147.981	Up, LowP		Name=Pfam:PSI_PsaE; Dbxref=Pfam:PF02427.12; Description=photosystem i reaction centre subunit iv / psae; Ontology_term=InterPro:IPR003375; score=101.20; evalue=1.30e-29;	Name=SUPERFAMILY:0049006; Dbxref=SCOP:50090; Description=electron transport accessory proteins; score=95.50; evalue=3.00e-28;	Name=Swiss-Prot:P58575; Dbxref=Swiss-Prot:P58575; Description=photosystem i reaction center subunit iv os nostoc sp. (strain pcc 7120 / utex 2576) gn psae pe 3 sv 1; Ontology_term=InterPro:IPR003375,InterPro:IPR008990; score=108.23; evalue=4.07e-29;		EGB08942.1	18026	117077	K02693
comp11898_c0_seq1	494	1	0	1	0	0.28136	0	3.784	0.42037	0.427298	1.98456		Down, Nut Stress				Name=JCVI_TIGRFAMS:TIGR02168; Dbxref=JCVI_TIGRFAMS:TIGR02168; Description=smc_prok_b: chromosome segregation protein smc; Ontology_term=InterPro:IPR011890; score=30.50; evalue=1.70e-08;	EGB10493.1	23276
comp11898_c1_seq1	495	1	0	1	0	0.999314	0	9.74905	2.07558	1.45281	3.47299		Down, Gen Stress				Name=JCVI_TIGRFAMS:TIGR02168; Dbxref=JCVI_TIGRFAMS:TIGR02168; Description=smc_prok_b: chromosome segregation protein smc; Ontology_term=InterPro:IPR011890; score=30.50; evalue=1.70e-08;	EGB10493.1	23276	23193
comp11899_c0_seq1	496	0.0207279	0	0	0	0	0	4.54605	3.96724	2.75607	4.07358									24302
comp11899_c1_seq1	497	0.0176935	8.49023e-05	0	0	0	0.00176482	0.630666	0.656828	0.470028	0.731155
comp119_c0_seq1	498	0.882132	0	0.989362	0	0.999816	0	3.88911	1.18229	1.49554	0.966169		Down, LowN&LowL					EGB11224.1	61558	11573
comp11900_c0_seq1	499	1.36065e-05	0	3.69863e-05	0	0.138624	0	6.83222	4.8868	4.8712	3.76023			Name=Pfam:EF_hand_3; Dbxref=Pfam:PF13202.1; Description=ef hand; Ontology_term=InterPro:IPR002048; score=53.80; evalue=5.50e-15;	Name=SUPERFAMILY:0037066; Dbxref=SCOP:47473; Description=ef-hand; score=59.50; evalue=2.10e-16;				70718	30014
comp119008_c0_seq1	500	0.119618	5.03658e-05	0.335075	8.68559e-06	0.55236	9.76329e-06	0.499277	0.157639	0.256379	0.156676
comp11901_c0_seq1	501	0.019334	1.17426e-08	0.0516748	1.08709e-08	0.0359445	8.22775e-08	1.44528	0.893286	0.96142	0.992282								71262
comp11902_c0_seq1	502	0	0	0	0	0	0	16.0557	18.9955	13.6949	13.2652			Name=Pfam:GST_N; Dbxref=Pfam:PF13409.1; Description=glutathione s-transferase n-terminal domain; score=49.00; evalue=4.00e-13;	Name=SUPERFAMILY:0035412; Dbxref=SCOP:47616; Description=gst c-terminal domain-like; score=97.10; evalue=6.60e-28;	Name=Swiss-Prot:P42620; Dbxref=Swiss-Prot:P42620; Description=uncharacterized protein yqjg os escherichia coli (strain k12) gn yqjg pe 1 sv 1; Ontology_term=InterPro:IPR010987,InterPro:IPR012336,InterPro:IPR016639,InterPro:IPR017933; score=209.15; evalue=1.11e-59;			27721	2791	K07393
comp11903_c0_seq1	503	0.870674	0	0	0	0.988803	0	5.01905	4.25625	2.02967	1.74955		Down, LowL					EGB05909.1	60232	8463
comp11903_c1_seq1	504	0.998971	5.90618e-21	0.135309	2.29181e-09	0.999548	7.40703e-20	1.419	0.788194	0.106824	0.130563		Down, LowP&LowL					EGB05909.1	60232
comp11904_c0_seq1	505	0.45382	0	0.158752	0	0.000149572	1.45585e-05	1.57667	0.84074	0.662312	1.48842
comp11905_c0_seq1	506	0.70294	0	0.999973	0	0.999948	0	2.44383	0.262731	0.96142	0.39169		Down, LowN&LowL					EGB02287.1	69020
comp11905_c1_seq1	507	1	0	1	0	3.82395e-07	0	18.9463	2.33831	5.42668	12.5602		Down, Nut Stress					EGB02287.1	69020	11710
comp11906_c0_seq1	508	0.479213	1.79202e-07	0.0653311	5.68107e-05	0	0	0.630666	0.394097	0.170919	0.574479
comp11906_c1_seq1	509	0.0570186	1.84484e-06	0	0	9.50893e-06	0.00773386	0.867166	0.788194	0.534122	1.07062
comp11906_c2_seq1	510	0.0518457	0.000708386	0.0891778	0.00071226	7.46667e-06	0.208864	0.367889	0.210185	0.235014	0.705042
comp11907_c0_seq1	511	4.69594e-05	0	0	1.54018e-05	0.339438	0	2.02339	2.18067	1.77329	1.01839
comp11908_c0_seq1	512	0.330954	0	0	3.79793e-06	6.14732e-06	0	4.65116	6.09536	2.30741	3.76023
comp11909_c0_seq1	513	0	0	0	0	5.1699e-07	0.0853859	0.683222	0.656828	0.576852	1.09673
comp1191_c0_seq1	514	0.756751	0	0.73241	0	0.973147	0	1.73433	0.604282	0.598217	0.443916		Down, LowL
comp11910_c0_seq1	515	0	0	0	1.02411e-07	0	0	7.75194	10.772	9.48602	6.24093									8844
comp11911_c0_seq1	516	0	0	1.01434e-08	0.197282	2.245e-10	0.477809	0.551833	1.12974	0.576852	1.27952								71446
comp11911_c1_seq1	517	0	0	0	0.0393127	0	0	0.2365	0.341551	0.277744	0.261127								71446
comp11912_c0_seq1	518	0	0.126868	0.018034	3.66286e-05	0.824438	3.15968e-09	0.840888	0.630555	1.53827	0.208901			Name=Pfam:DnaJ; Dbxref=Pfam:PF00226.26; Description=dnaj domain; Ontology_term=InterPro:IPR001623; score=47.90; evalue=7.10e-13;	Name=SUPERFAMILY:0046983; Dbxref=SCOP:46565; Description=chaperone j-domain; score=52.90; evalue=2.50e-14;		Name=JCVI_TIGRFAMS:TIGR02349; Dbxref=JCVI_TIGRFAMS:TIGR02349; Description=dnaj_bact: chaperone protein dnaj; Ontology_term=InterPro:IPR012724; score=41.50; evalue=2.40e-11;		63443	97360
comp11913_c0_seq1	519	0.886454	5.12227e-11	0	0	0	0.597105	0.840888	0.893286	0.128189	1.93234								65827
comp11914_c0_seq1	520	0	0	0	1.96121e-05	0.0345226	0	2.6015	3.07396	2.67061	1.67121			Name=Pfam:Fer2; Dbxref=Pfam:PF00111.22; Description=2fe-2s iron-sulfur cluster binding domain; Ontology_term=InterPro:IPR001041; score=37.10; evalue=1.70e-09;	Name=SUPERFAMILY:0036522; Dbxref=SCOP:54292; Description=2fe-2s ferredoxin-like; score=51.90; evalue=3.80e-14;		Name=JCVI_TIGRFAMS:TIGR02008; Dbxref=JCVI_TIGRFAMS:TIGR02008; Description=fdx_plant: ferredoxin [2fe-2s]; Ontology_term=InterPro:IPR010241; score=30.80; evalue=4.10e-08;
comp11914_c1_seq1	521	0	0	0	6.65981e-05	0	0	7.67311	11.6653	9.251	9.74003			Name=Pfam:Fer2; Dbxref=Pfam:PF00111.22; Description=2fe-2s iron-sulfur cluster binding domain; Ontology_term=InterPro:IPR001041; score=37.10; evalue=1.70e-09;	Name=SUPERFAMILY:0036522; Dbxref=SCOP:54292; Description=2fe-2s ferredoxin-like; score=51.90; evalue=3.80e-14;		Name=JCVI_TIGRFAMS:TIGR02008; Dbxref=JCVI_TIGRFAMS:TIGR02008; Description=fdx_plant: ferredoxin [2fe-2s]; Ontology_term=InterPro:IPR010241; score=30.80; evalue=4.10e-08;			4163
comp11915_c0_seq1	522	0.0455687	0	0	4.066e-07	0	0	4.88766	6.20046	2.82017	4.80473								65414	66427
comp11916_c0_seq1	523	0.00233667	7.55813e-07	0	0	0.00398656	0	1.28761	1.23484	1.02552	1.07062
comp11918_c0_seq1	524	0	0	0	0	0	0	10.7476	9.7736	7.84092	11.6985									8156
comp11919_c0_seq1	525	0.0692629	0	0.0722193	0	0.0479528	0	2.1285	1.26111	1.23916	1.35786									27504	K00434
comp11921_c0_seq2	526	0.999995	0	4.0392e-07	0	0.0684031	0	8.88188	6.54201	2.69198	5.01364		Down, LowP					EGB10350.1	62746	16390
comp11922_c0_seq1	527	4.33543e-06	0.000176626	0.00588128	1.45861e-06	0	0.00800226	1.28761	0.998379	1.38872	1.69732								71087
comp11923_c0_seq1	528	0.55253	0	1.52644e-05	1.54896e-06	3.49461e-06	1.2052e-05	1.91828	1.83912	0.790501	1.95845
comp11924_c0_seq1	529	0	0.152555	0	6.20859e-06	0	0.000779556	2.838	3.31041	5.27713	3.86468				Name=SUPERFAMILY:0038039; Dbxref=SCOP:54171; Description=dna-binding domain; score=38.80; evalue=4.70e-10;					8954
comp11925_c0_seq1	530	0.0617521	0	0.509689	0	0.139372	0	5.28183	2.49595	2.99109	2.92462								62143	16433	K01408
comp11925_c1_seq1	531	0.186988	0	0.995473	0	0.797265	0	4.78255	1.47129	2.52106	2.0629		Down, LowN		Name=SUPERFAMILY:0048874; Dbxref=SCOP:63411; Description=luxs/mpp-like metallohydrolase; score=30.30; evalue=2.40e-07;			EGB11068.1	62143	24005
comp11926_c0_seq1	532	0.0916967	2.44859e-05	0.14254	2.88181e-05	0.330893	1.55976e-05	0.578111	0.289004	0.320473	0.261127								7821		K09420
comp11926_c1_seq1	533	0.371438	0	0.85717	0	0.999671	0	2.44383	0.84074	1.1537	0.470028		Down, LowL					EGB08368.1	7821	35398	K09420
comp11927_c0_seq1	534	0.966164	0	0.288258	0	0.49488	0	2.18105	1.0772	0.598217	1.01839		Down, LowP					EGB03206.1	14101	22341
comp11927_c1_seq1	535	0.975625	4.61094e-15	0.25159	8.05448e-09	0.994846	3.96177e-15	1.12994	0.525462	0.149554	0.130563		Down, LowP&LowL					EGB03206.1	14101
comp11928_c0_seq1	536	0.796833	6.84478e-13	0	0.00102566	0	0.0175019	1.20878	1.44502	0.341838	1.69732
comp11929_c0_seq1	537	0.0272599	2.39281e-06	3.8916e-07	0.0100094	0	0	0.945999	1.31366	0.640947	0.940057								53112
comp11929_c1_seq1	538	0.0118519	1.97622e-07	0	0.0155594	0	0.0650324	1.26133	1.83912	0.897326	2.01068								53112		K01175
comp11929_c2_seq1	539	0.0838426	0	0.00112134	0	0	0.130111	1.94455	1.55011	1.11097	3.42076								53112	16711
comp11930_c0_seq1	540	0	0	0	0	0	0	6.33294	6.38437	8.16139	6.34538			Name=Pfam:Pirin; Dbxref=Pfam:PF02678.11; Description=pirin; Ontology_term=InterPro:IPR003829; score=86.30; evalue=9.80e-25;	Name=SUPERFAMILY:0039319; Dbxref=SCOP:51182; Description=rmlc-like cupins; score=180.90; evalue=3.00e-53;	Name=Swiss-Prot:Q9SEE4; Dbxref=Swiss-Prot:Q9SEE4; Description=pirin-like protein os solanum lycopersicum pe 2 sv 1; Ontology_term=InterPro:IPR003829,InterPro:IPR008778,InterPro:IPR011051,InterPro:IPR012093,InterPro:IPR014710; score=135.19; evalue=3.42e-35;			13698	11602	K06911
comp11930_c1_seq1	541	0	0.759416	0	0.0543747	0	0.000168672	1.05111	1.70775	2.73471	1.20118			Name=Pfam:Pirin; Dbxref=Pfam:PF02678.11; Description=pirin; Ontology_term=InterPro:IPR003829; score=86.30; evalue=9.80e-25;	Name=SUPERFAMILY:0039319; Dbxref=SCOP:51182; Description=rmlc-like cupins; score=180.90; evalue=3.00e-53;	Name=Swiss-Prot:Q9SEE4; Dbxref=Swiss-Prot:Q9SEE4; Description=pirin-like protein os solanum lycopersicum pe 2 sv 1; Ontology_term=InterPro:IPR003829,InterPro:IPR008778,InterPro:IPR011051,InterPro:IPR012093,InterPro:IPR014710; score=135.19; evalue=3.42e-35;			13698
comp11931_c0_seq1	542	0.355208	0	5.58094e-05	2.681e-06	0.000552286	7.69151e-07	1.73433	1.62893	0.790501	1.51454								62571
comp11932_c0_seq1	543	0	0.0381712	0	0.000267845	0	0.00107838	3.65261	5.12326	6.32401	5.27476			Name=Pfam:DEK_C; Dbxref=Pfam:PF08766.6; Description=dek c terminal domain; Ontology_term=InterPro:IPR014876; score=32.10; evalue=6.50e-08;						13542
comp11933_c0_seq1	544	0	0	0.0398557	3.74535e-05	0.10576	3.70922e-05	0.735777	0.499189	0.833231	0.470028
comp11934_c0_seq1	545	0.067966	2.87234e-09	0.155986	1.65286e-09	0	0.166248	1.34017	0.709374	0.790501	2.37625								6131	18865
comp11934_c1_seq1	546	0	0	0	0	3.70671e-10	0.415693	0.578111	0.656828	0.534122	1.30563								6131	126523
comp11935_c0_seq2	547	0.714839	1.50461e-10	5.84879e-07	0.00917668	3.54767e-06	0.0107052	0.945999	1.28738	0.256379	1.2273
comp11935_c0_seq3	548	0.00265114	0	0	0.450551	0	0.5882	2.20733	4.62407	1.60237	4.70028									63680
comp11936_c0_seq1	549	0.368959	3.87771e-06	0.115718	0.000105867	0.854479	4.20136e-07	0.499277	0.262731	0.149554	0.0522254
comp11936_c0_seq2	550	0.0126875	0	0.0118467	0	0	2.19583e-06	2.81172	1.86539	1.81602	3.10741									11276
comp11937_c0_seq1	551	0.230379	1.59968e-09	0.365566	5.7887e-10	0.848719	8.61392e-12	1.1825	0.499189	0.576852	0.339465
comp11938_c0_seq1	552	0	0	0.0228526	2.41789e-05	0.0556741	2.03026e-05	0.867166	0.630555	0.833231	0.600592								60658
comp11939_c0_seq1	553	1	0	0.980585	0	0.00276601	0	6.622	2.4434	1.38872	4.30859		Down, Nut Stress							22888
comp11940_c0_seq1	554	0.473313	0	0.000671901	1.97899e-07	0.933204	0	1.68178	1.41875	0.705042	0.496141									30841
comp11941_c0_seq1	555	0	0	0	0	0	0	13.7958	11.3237	9.74239	10.2623			Name=Pfam:GlcNAc; Dbxref=Pfam:PF11397.3; Description=glycosyltransferase (glcnac); Ontology_term=InterPro:IPR021067; score=193.80; evalue=3.70e-57;	Name=SUPERFAMILY:0050959; Dbxref=SCOP:53448; Description=nucleotide-diphospho-sugar transferases; score=28.60; evalue=9.90e-07;				63683	7719
comp11942_c0_seq1	556	0.357967	1.17954e-06	0.00681718	0	0	0	0.578111	0.472916	0.192284	0.574479								63667
comp11943_c0_seq1	557	1	0	0.998656	0	0.998861	0	8.19866	2.81122	1.66646	2.8724		Down, Gen Stress					EGB07089.1	65180	36092
comp11944_c0_seq1	558	0.449373	0	0.654601	0	0	0.00511958	2.57522	1.05092	1.17507	3.76023									120784
comp11945_c0_seq1	559	0	0	0	0.151384	0	0.809398	3.20589	5.964	3.16201	7.23321									13327
comp11946_c0_seq1	560	0.174633	0	0	0.994955	0	0.999674	3.60005	9.64224	1.90148	10.2362	Up, LowN&LowL		Name=Pfam:Ank; Dbxref=Pfam:PF00023.25; Description=ankyrin repeat; Ontology_term=InterPro:IPR002110; score=93.30; evalue=2.10e-27;	Name=SUPERFAMILY:0045715; Dbxref=SCOP:48403; Description=ankyrin repeat; score=115.00; evalue=1.50e-33;			EFX05479.1		61726	K10380
comp11949_c0_seq1	561	0.0921747	0	0.894004	0	0	1	1.6555	0.446643	0.940056	7.05042	Up, LowL						EKX44170.1		121181
comp11950_c0_seq1	562	0.0220391	4.43889e-06	0.0773228	1.61132e-06	0.0109601	0	0.919722	0.551736	0.640947	0.757268
comp11950_c1_seq1	563	0	0.0409537	0	0	0	0.00292274	0.998555	1.12974	1.581	1.17507			Name=Pfam:WD40; Dbxref=Pfam:PF00400.27; Description=wd domain g-beta repeat; Ontology_term=InterPro:IPR001680; score=36.80; evalue=2.00e-09;	Name=SUPERFAMILY:0053623; Dbxref=SCOP:50978; Description=wd40 repeat-like; score=50.90; evalue=8.90e-14;					96990	K06666
comp11952_c0_seq1	564	1.40219e-06	0	0.0339665	0	0	0.244915	5.30811	3.15277	4.12343	10.1578			Name=Pfam:OTU; Dbxref=Pfam:PF02338.14; Description=otu-like cysteine protease; Ontology_term=InterPro:IPR003323; score=72.00; evalue=5.70e-20;	Name=SUPERFAMILY:0043989; Dbxref=SCOP:54001; Description=cysteine proteinases; score=84.30; evalue=6.90e-24;	Name=Swiss-Prot:Q5T2D3; Dbxref=Swiss-Prot:Q5T2D3; Description=otu domain-containing protein 3 os homo sapiens gn otud3 pe 1 sv 1; Ontology_term=InterPro:IPR003323; score=97.83; evalue=1.44e-22;				133780	K13717
comp11953_c0_seq1	565	0	0	0	0	0	0.291257	38.2604	50.9699	34.8675	75.2829								66244	21104
comp11954_c0_seq1	566	0	0.953984	0.000263896	0	0	1.8956e-05	7.14755	4.86053	16.4296	10.3928	Up, LowP		Name=Pfam:Transaldolase; Dbxref=Pfam:PF00923.14; Description=transaldolase; Ontology_term=InterPro:IPR001585; score=258.30; evalue=6.80e-77;	Name=SUPERFAMILY:0046665; Dbxref=SCOP:51569; Description=aldolase; score=293.00; evalue=1.80e-87;	Name=Swiss-Prot:Q15PR4; Dbxref=Swiss-Prot:Q15PR4; Description=transaldolase os pseudoalteromonas atlantica (strain t6c / atcc baa-1087) gn tal pe 3 sv 1; Ontology_term=InterPro:IPR001585,InterPro:IPR004730,InterPro:IPR013785,InterPro:IPR018225; score=297.75; evalue=7.88e-97;	Name=JCVI_TIGRFAMS:TIGR00874; Dbxref=JCVI_TIGRFAMS:TIGR00874; Description=talab: transaldolase; Ontology_term=InterPro:IPR004730; score=350.20; evalue=2.40e-105;	EGB08999.1	58948	12541	K00616
comp11955_c0_seq1	567	0.249519	0	0.581592	0	0.00693677	0	1.892	0.76192	0.940056	1.41008								60925	12248
comp11955_c1_seq1	568	0.733237	2.46521e-12	0.196303	1.11661e-08	0.370627	6.99403e-09	1.1825	0.604282	0.341838	0.574479									25067
comp11956_c0_seq1	569	0.0210811	0	0.000798077	1.98042e-07	0.00452561	0	1.6555	1.39248	1.08961	1.30563
comp11957_c0_seq1	570	0.997587	0	1	0	0.996876	0	8.11983	1.94421	2.90563	2.95073		Down, Gen Stress					EGB04034.1	72622	7182
comp11958_c0_seq1	571	0	0	0	0	0.000753485	0	8.11983	7.43529	11.4302	5.3531			Name=Pfam:Transglut_core; Dbxref=Pfam:PF01841.14; Description=transglutaminase-like superfamily; Ontology_term=InterPro:IPR002931; score=40.10; evalue=3.10e-10;	Name=SUPERFAMILY:0050793; Dbxref=SCOP:54001; Description=cysteine proteinases; score=48.20; evalue=1.10e-12;					98716
comp11959_c0_seq1	572	3.54948e-06	7.36484e-06	0.973672	0	0	0.647835	1.68178	0.341551	1.68783	3.73411		Down, LowN		Name=SUPERFAMILY:0048286; Dbxref=SCOP:51735; Description=nad(p)-binding rossmann-fold domains; score=68.60; evalue=4.80e-19;	Name=Swiss-Prot:Q42536; Dbxref=Swiss-Prot:Q42536; Description=protochlorophyllide reductase a chloroplastic os arabidopsis thaliana gn pora pe 1 sv 2; Ontology_term=InterPro:IPR002198,InterPro:IPR002347,InterPro:IPR005979,InterPro:IPR016040; score=102.06; evalue=8.47e-24;	Name=JCVI_TIGRFAMS:TIGR01289; Dbxref=JCVI_TIGRFAMS:TIGR01289; Description=lpor: light-dependent protochlorophyllide reductase; Ontology_term=InterPro:IPR005979; score=99.10; evalue=7.10e-29;	EGB11725.1	61590		K00218
comp11959_c1_seq1	573	4.49075e-06	2.86154e-05	0.983452	8.43689e-18	0	0.392528	1.49783	0.236458	1.53827	3.00296		Down, LowN		Name=SUPERFAMILY:0048286; Dbxref=SCOP:51735; Description=nad(p)-binding rossmann-fold domains; score=68.60; evalue=4.80e-19;	Name=Swiss-Prot:Q42536; Dbxref=Swiss-Prot:Q42536; Description=protochlorophyllide reductase a chloroplastic os arabidopsis thaliana gn pora pe 1 sv 2; Ontology_term=InterPro:IPR002198,InterPro:IPR002347,InterPro:IPR005979,InterPro:IPR016040; score=102.06; evalue=8.47e-24;	Name=JCVI_TIGRFAMS:TIGR01289; Dbxref=JCVI_TIGRFAMS:TIGR01289; Description=lpor: light-dependent protochlorophyllide reductase; Ontology_term=InterPro:IPR005979; score=99.10; evalue=7.10e-29;	EGB11725.1	61590	18664	K00218
comp1196_c0_seq1	574	0.0361543	1.91504e-05	0.271489	9.73953e-07	0	0	0.735777	0.315277	0.491393	0.67893								62435
comp11960_c0_seq1	575	7.02845e-07	0.0255045	0	0	1.94543e-07	0.145772	0.630666	0.656828	0.96142	1.09673
comp11961_c0_seq1	576	0	0.817426	0	0.596184	0	0.513853	1.15622	2.7324	3.05518	2.4807								72522	1132
comp119612_c0_seq1	577	0.00021347	0.0492742	0.27447	0.000350766	0.147019	0.00445401	0.262778	0.0525462	0.427298	0.156676
comp11962_c0_seq1	578	0.0111393	0	5.68359e-05	0	0	9.85846e-06	2.52266	2.1544	1.66646	2.82017								61342	96070
comp11963_c0_seq1	579	0.00258289	0	0	0.40049	6.92044e-06	0.0106968	0.893444	1.97048	0.747771	1.14896									11708
comp11963_c1_seq1	580	0	0	6.16606e-07	0.00278469	1.69183e-07	0.0149905	1.05111	1.31366	1.04688	1.46231								60890
comp11964_c0_seq1	581	0.625237	0	0	0.989514	0.0214337	0	4.30955	11.0084	1.92284	2.71572	Up, LowN						EGB05716.1
comp11964_c0_seq2	582	0.00140071	0	0	1	2.85664e-06	0	3.52122	13.4256	2.45696	3.0813	Up, LowN						EGB05716.1		61203
comp11965_c0_seq1	583	0.00226911	0	0.153622	0	0	0.000267045	3.49494	1.89166	2.39287	4.77862									120464
comp11966_c0_seq1	584	0	0	0	0	0.506989	0	5.70227	4.99189	5.70443	2.76794									37505
comp11967_c0_seq1	585	0	0	0	0	0	0	3.94166	3.49433	4.55072	4.28248								65843	1630
comp11967_c1_seq1	586	0.00258889	8.23504e-08	0.10913	8.02374e-10	3.33712e-07	0.000665746	1.52411	0.867013	1.17507	1.77566
comp11968_c0_seq1	587	1.07997e-05	0	0.986114	0	0.898723	0	12.9812	5.25462	8.52459	5.7709		Down, LowN					EGB11546.1	70930	12209
comp11969_c0_seq2	588	0	0	0	0	0	0	17.5798	12.0594	12.3916	19.7151								7400	3238
comp1197_c0_seq1	589	0.853494	0	0.939699	0	0.635592	0	1.97083	0.525462	0.640947	0.835606								60721	21991
comp11970_c0_seq1	590	0.0235866	0	0.339551	0	0.929411	0	2.70661	1.31366	1.68783	0.940057								62322	11511
comp11971_c0_seq1	591	0.997885	0	0	0.0058506	1	0	3.5475	5.54363	0.96142	0.417803		Down, LowP&LowL							59016
comp11972_c0_seq1	592	0	0.0219549	6.06006e-07	0	0.0015214	0	3.02194	2.78495	4.99939	2.24569									8011	K16575
comp11973_c0_seq1	593	0.000846293	0	0.251284	0	0.0305702	0	3.44239	1.7603	2.45696	2.16735								65198	11846
comp11974_c0_seq2	594	0	0.00279939	9.26991e-07	0.0161482	2.15189e-08	0.0903347	0.814611	1.15602	1.00415	1.35786
comp11975_c0_seq1	595	0.0340415	1.22305e-07	0	0.0725231	8.48273e-07	0.00482985	1.15622	1.94421	0.747771	1.46231									59006
comp11976_c0_seq1	596	0.83571	0	0.0769353	0	0	0.998278	4.86139	2.75868	2.0083	12.6647	Up, LowL						EGB11529.1		1617
comp11977_c0_seq1	597	2.63627e-05	0	2.94899e-05	0	0	0	9.19722	6.33182	6.21719	9.29612			Name=Pfam:Epimerase; Dbxref=Pfam:PF01370.16; Description=nad dependent epimerase/dehydratase family; Ontology_term=InterPro:IPR001509; score=57.10; evalue=1.50e-15;	Name=SUPERFAMILY:0051183; Dbxref=SCOP:51735; Description=nad(p)-binding rossmann-fold domains; score=157.40; evalue=4.50e-46;	Name=Swiss-Prot:Q9SAH9; Dbxref=Swiss-Prot:Q9SAH9; Description=cinnamoyl-coa reductase 2 os arabidopsis thaliana gn ccr2 pe 1 sv 1; Ontology_term=InterPro:IPR001509,InterPro:IPR016040; score=134.42; evalue=1.73e-34;	Name=JCVI_TIGRFAMS:TIGR03466; Dbxref=JCVI_TIGRFAMS:TIGR03466; Description=hpna: hopanoid-associated sugar epimerase; Ontology_term=InterPro:IPR017829; score=80.10; evalue=3.00e-23;		27750	8796	K17741
comp11978_c0_seq1	598	0.106243	1.08013e-07	0.0545173	1.19646e-06	0.00284751	0	0.998555	0.630555	0.555487	0.861719								62274
comp1198_c0_seq1	599	0.355208	0	0.849611	0	0.988052	0	1.73433	0.525462	0.790501	0.39169		Down, LowL	Name=Pfam:DTW; Dbxref=Pfam:PF03942.10; Description=dtw domain; Ontology_term=InterPro:IPR005636; score=90.10; evalue=9.60e-26;				EGB11617.1	70872
comp1198_c1_seq1	600	0.999856	0	0.995061	0	0.999601	0	3.41611	0.919559	0.747771	0.835606		Down, Gen Stress	Name=Pfam:DTW; Dbxref=Pfam:PF03942.10; Description=dtw domain; Ontology_term=InterPro:IPR005636; score=90.10; evalue=9.60e-26;				EGB11617.1	70872	22203
comp11980_c0_seq1	601	1.2409e-08	0.137876	0	0	0.342949	4.05749e-05	0.525555	0.446643	1.04688	0.235014								23177
comp11980_c1_seq1	602	0	0.990628	0.000810717	0	0.85942	6.09495e-14	1.55039	1.31366	4.76437	0.522254	Up, LowP						EGB10414.1	23177	100366	K00679
comp11981_c0_seq1	603	0.0753898	0	0	0.00128072	0	0.000915326	3.52122	5.1758	2.0083	5.03975									16710
comp11982_c0_seq1	604	0	0	0	0.0599105	0	0.269099	1.10367	1.81285	1.2178	2.08901								65013	120824
comp11982_c1_seq1	605	0	0	0.00495575	1.2559e-06	0.000145404	0	1.34017	1.05092	1.23916	1.17507								65013
comp11983_c0_seq1	606	0.771471	0	0.256139	0	0	0.999999	1.94455	0.972105	0.683677	7.25933	Up, LowL						XP_002184613.1		127778
comp11984_c0_seq1	607	0.230851	0	0.947424	0	0.995651	0	3.73144	1.28738	1.92284	1.12285		Down, LowL					EGB08711.1	63990	45101
comp11985_c0_seq1	608	0.646703	0	0.0347753	0	0.998801	0	2.89055	1.78657	1.2178	0.705042		Down, LowL					EGB12973.1		22148
comp11986_c0_seq1	609	0	0	0	0	0	0	12.1403	9.98379	9.6142	11.594				Name=SUPERFAMILY:0050714; Dbxref=SCOP:54211; Description=ribosomal protein s5 domain 2-like; score=87.80; evalue=6.20e-25;	Name=Swiss-Prot:B3W7I5; Dbxref=Swiss-Prot:B3W7I5; Description=galactokinase os lactobacillus casei (strain bl23) gn galk pe 3 sv 1; Ontology_term=InterPro:IPR000705,InterPro:IPR006203,InterPro:IPR006204,InterPro:IPR006206,InterPro:IPR013750,InterPro:IPR014721,InterPro:IPR019539,InterPro:IPR019741,InterPro:IPR020568,InterPro:IPR022963; score=135.96; evalue=1.49e-34;	Name=JCVI_TIGRFAMS:TIGR00131; Dbxref=JCVI_TIGRFAMS:TIGR00131; Description=gal_kin: galactokinase; Ontology_term=InterPro:IPR000705; score=102.40; evalue=5.50e-30;		62250	18693
comp11987_c0_seq2	610	0.300198	0	0.124094	0	0.972918	0	1.78689	0.998379	0.854596	0.470028		Down, LowL					EGB11606.1	70883	26541
comp11988_c0_seq1	611	0	0.99999	0	0.465913	0	0.000640417	4.88766	10.0101	14.1863	7.28544	Up, LowP						EOD29820.1		11824
comp11989_c0_seq1	612	0.00737778	0	0.000658754	0	0.825395	0	4.41466	3.1265	2.7988	1.854									95779
comp1199_c0_seq1	613	8.71823e-05	0	0.763885	0	0.917202	0	1.892	0.656828	1.6451	0.600592									96856
comp11990_c0_seq1	614	0.996015	3.44631e-19	0.813436	1.10798e-13	0.999372	9.56407e-19	1.419	0.394097	0.149554	0.156676		Down, LowP&LowL
comp11990_c1_seq1	615	0.982474	0	0.903191	0	0.999995	0	1.68178	0.446643	0.341838	0.078338		Down, LowP&LowL							25761
comp11991_c0_seq1	616	0	0.00947155	0	0.0118715	0	0.48981	1.81317	2.7324	2.71334	3.76023
comp11991_c1_seq1	617	0	0	0	0	0	3.54785e-06	12.7973	12.9789	12.7121	19.8195									13211
comp11992_c0_seq1	618	0.00115545	0	2.26519e-05	0	0	0	20.7594	13.0052	12.1353	16.3988									16311	K14326
comp119929_c0_seq1	619	0	0	0.215524	0.00030363	0.392444	0.00037109	0.315333	0.105092	0.320473	0.104451								66095
comp11993_c0_seq1	620	0	0	0.0130386	0	0.998715	0	6.33294	3.86215	5.70443	2.08901		Down, LowL					EQC38423.1
comp11993_c1_seq1	621	0.997945	0	0.977591	0	1	0	8.35633	3.23159	2.99109	2.29792		Down, Gen Stress					EGB08614.1		14054
comp11994_c0_seq1	622	0.00484094	0	0	0	0.000122388	0.0561657	0.473	0.551736	0.384568	0.67893
comp11994_c1_seq1	623	0.0577098	0.000101411	0.0562617	0.000222447	2.0515e-05	0.0721516	0.525555	0.341551	0.320473	0.809493
comp11996_c0_seq1	624	0	0.0007269	0	0.0309651	0	0.390368	2.02339	3.28414	2.67061	4.04747									19164	K15892
comp11997_c0_seq1	625	1	0	0.282492	0	0.0764946	0	4.38839	2.23322	0.619582	2.55904		Down, LowP					EGB05258.1		26455
comp11998_c0_seq1	626	0.193857	9.15261e-10	0.00346743	0	0.716262	5.12786e-11	1.26133	1.02465	0.640947	0.470028
comp11999_c0_seq1	627	0	0	0.314849	1.5619e-07	0	0	0.840888	0.341551	0.747771	0.731155								72010
comp120_c0_seq1	628	0.886524	0	0	0.00602705	0.79142	0	1.892	2.7324	0.576852	0.705042									7121
comp1200_c0_seq1	629	0.909408	8e-13	0.972483	5.90233e-14	0.998349	2.65589e-15	1.02483	0.0788194	0.170919	0.0522254		Down, LowN&LowL
comp12001_c0_seq1	630	0.0306529	1.44793e-08	0.812232	1.86379e-13	0.586177	4.74557e-11	1.36644	0.367824	0.875961	0.574479									25420
comp12002_c0_seq1	631	0.00261122	0	3.71636e-06	0	0	0	9.85416	6.96238	6.0249	8.74775				Name=SUPERFAMILY:0050227; Dbxref=SCOP:52540; Description=p-loop containing nucleoside triphosphate hydrolases; score=34.40; evalue=1.90e-08;				63032	18257
comp12003_c0_seq1	632	0	0	0	0	0	0	46.0912	46.5822	39.6746	58.388			Name=Pfam:Tudor-knot; Dbxref=Pfam:PF11717.3; Description=rna binding activity-knot of a chromodomain; Ontology_term=InterPro:IPR025995; score=52.20; evalue=3.20e-14;	Name=SUPERFAMILY:0052049; Dbxref=SCOP:54160; Description=chromo domain-like; score=49.40; evalue=2.00e-13;				34939	16729
comp12003_c0_seq2	633	0	0	0	0	0	0.999998	5.04533	5.01817	4.99939	14.832	Up, LowL			Name=SUPERFAMILY:0054114; Dbxref=SCOP:54427; Description=ntf2-like; score=46.70; evalue=2.70e-12;			EGB13116.1	8007	123444	K09858
comp12004_c0_seq1	634	0.924243	0	0.768059	0	1	0	5.62344	2.41713	2.22195	1.17507		Down, LowL							84874
comp12005_c0_seq1	635	0.109703	0	0.225886	0	0.000150127	2.62986e-06	1.76061	0.893286	0.982785	1.61899									26371
comp12005_c1_seq1	636	0.626733	0	0.593645	0	0.769886	0	3.36355	1.47129	1.45281	1.41008									22898
comp12006_c0_seq1	637	0	0	0	0	0	0	10.406	10.9033	14.3572	10.2623			Name=Pfam:IF-2B; Dbxref=Pfam:PF01008.12; Description=initiation factor 2 subunit family; Ontology_term=InterPro:IPR000649; score=207.30; evalue=2.00e-61;	Name=SUPERFAMILY:0044937; Dbxref=SCOP:100950; Description=nagb/rpia/coa transferase-like; score=231.70; evalue=1.10e-68;	Name=Swiss-Prot:Q09924; Dbxref=Swiss-Prot:Q09924; Description=probable translation initiation factor eif-2b subunit delta os schizosaccharomyces pombe (strain 972 / atcc 24843) gn tif224 pe 1 sv 1; Ontology_term=InterPro:IPR000649; score=257.68; evalue=2.53e-74;	Name=JCVI_TIGRFAMS:TIGR00511; Dbxref=JCVI_TIGRFAMS:TIGR00511; Description=ribulose_e2b2: ribose-1 5-bisphosphate isomerase e2b2 family; Ontology_term=InterPro:IPR005250; score=124.50; evalue=1.10e-36;		53490		K03680
comp12006_c1_seq1	638	0	0.039317	0	0.070856	0	0.00685909	1.97083	3.38923	3.29019	2.79406			Name=Pfam:IF-2B; Dbxref=Pfam:PF01008.12; Description=initiation factor 2 subunit family; Ontology_term=InterPro:IPR000649; score=207.30; evalue=2.00e-61;	Name=SUPERFAMILY:0044937; Dbxref=SCOP:100950; Description=nagb/rpia/coa transferase-like; score=231.70; evalue=1.10e-68;	Name=Swiss-Prot:Q09924; Dbxref=Swiss-Prot:Q09924; Description=probable translation initiation factor eif-2b subunit delta os schizosaccharomyces pombe (strain 972 / atcc 24843) gn tif224 pe 1 sv 1; Ontology_term=InterPro:IPR000649; score=257.68; evalue=2.53e-74;	Name=JCVI_TIGRFAMS:TIGR00511; Dbxref=JCVI_TIGRFAMS:TIGR00511; Description=ribulose_e2b2: ribose-1 5-bisphosphate isomerase e2b2 family; Ontology_term=InterPro:IPR005250; score=124.50; evalue=1.10e-36;		53490
comp12007_c0_seq1	639	0.995434	9.45203e-20	0.256811	3.86984e-11	0.919811	6.86332e-15	1.55039	0.76192	0.235014	0.443916		Down, LowP							43221
comp12008_c0_seq1	640	0.99879	0	0.866473	0	0.120191	0	3.04822	1.10347	0.726407	1.74955		Down, LowP					EGB07298.1	2738
comp12010_c0_seq1	641	0	0	0	0	0	0	13.5068	13.4518	19.1643	13.3436								63711	95011
comp12013_c0_seq1	642	0	0.980498	0	0.00028111	0.0165697	0	0.762055	0.893286	2.73471	0.626704	Up, LowP		Name=Pfam:UPF0016; Dbxref=Pfam:PF01169.14; Description=uncharacterized protein family upf0016; Ontology_term=InterPro:IPR001727; score=59.30; evalue=2.70e-16;		Name=Swiss-Prot:Q2R2Z4; Dbxref=Swiss-Prot:Q2R2Z4; Description=gdt1-like protein 2 chloroplastic os oryza sativa subsp. japonica gn os11g0544500 pe 2 sv 1; Ontology_term=InterPro:IPR001727; score=103.61; evalue=1.27e-25;		EOD26531.1		107239
comp12013_c1_seq1	643	3.8624e-09	0.456753	0	0	0.181903	0.00242783	0.289055	0.289004	0.854596	0.156676
comp12014_c0_seq1	644	0.24274	2.24676e-11	0.00686141	4.49682e-07	0.0696734	3.5783e-08	1.419	1.0772	0.683677	0.913944
comp12016_c0_seq1	645	1.0195e-06	0.00202409	0.660266	1.77874e-10	0.299903	6.68035e-08	1.05111	0.315277	1.28189	0.522254									11150
comp12017_c0_seq1	646	0	1.43817e-05	0	0	0	3.78613e-06	3.57378	3.99351	4.63618	4.30859									93814
comp12018_c0_seq1	647	0	0	0	0	0	0	6.83222	7.35647	6.30265	8.4344			Name=Pfam:NAD_kinase; Dbxref=Pfam:PF01513.16; Description=atp-nad kinase; Ontology_term=InterPro:IPR002504; score=170.70; evalue=2.40e-50;	Name=SUPERFAMILY:0044184; Dbxref=SCOP:111331; Description=nad kinase/diacylglycerol kinase-like; score=216.60; evalue=2.80e-64;	Name=Swiss-Prot:Q53NI2; Dbxref=Swiss-Prot:Q53NI2; Description=probable nad kinase 2 chloroplastic os oryza sativa subsp. japonica gn os11g0191400 pe 2 sv 1; Ontology_term=InterPro:IPR002504,InterPro:IPR016064,InterPro:IPR017437,InterPro:IPR017438; score=246.13; evalue=1.96e-71;			53187	13584	K00858
comp12018_c1_seq1	648	0	0	0.000458839	0	0	0	5.70227	3.94097	4.65755	6.29316			Name=Pfam:NAD_kinase; Dbxref=Pfam:PF01513.16; Description=atp-nad kinase; Ontology_term=InterPro:IPR002504; score=170.70; evalue=2.40e-50;	Name=SUPERFAMILY:0044184; Dbxref=SCOP:111331; Description=nad kinase/diacylglycerol kinase-like; score=216.60; evalue=2.80e-64;	Name=Swiss-Prot:Q53NI2; Dbxref=Swiss-Prot:Q53NI2; Description=probable nad kinase 2 chloroplastic os oryza sativa subsp. japonica gn os11g0191400 pe 2 sv 1; Ontology_term=InterPro:IPR002504,InterPro:IPR016064,InterPro:IPR017437,InterPro:IPR017438; score=246.13; evalue=1.96e-71;			53187		K00858
comp12019_c0_seq1	649	0.968854	0	0	0.932244	0.999961	0	3.10078	7.6192	0.982785	0.600592		Down, LowP&LowL	Name=Pfam:G-alpha; Dbxref=Pfam:PF00503.15; Description=g-protein alpha subunit; Ontology_term=InterPro:IPR001019; score=134.30; evalue=4.00e-39;	Name=SUPERFAMILY:0043922; Dbxref=SCOP:47895; Description=transducin (alpha subunit) insertion domain; score=65.30; evalue=4.50e-18;	Name=Swiss-Prot:P30675; Dbxref=Swiss-Prot:P30675; Description=guanine nucleotide-binding protein subunit alpha os coprinus congregatus gn cgp1 pe 2 sv 3; Ontology_term=InterPro:IPR001019,InterPro:IPR002975,InterPro:IPR011025,InterPro:IPR027417; score=129.03; evalue=2.95e-35;		EGB04190.1	59533	59463	K04640
comp12020_c0_seq1	650	0	0	0	0	0	0	8.11983	8.51249	9.87058	7.07654			Name=Pfam:Sel1; Dbxref=Pfam:PF08238.7; Description=sel1 repeat; Ontology_term=InterPro:IPR006597; score=55.80; evalue=4.00e-15;	Name=SUPERFAMILY:0047832; Dbxref=SCOP:81901; Description=hcp-like; score=63.90; evalue=1.10e-17;					101803	K14026
comp12021_c0_seq1	651	1	0	1	0	1	0	10.3797	1.55011	1.45281	2.97685		Down, Gen Stress					EGB10563.1	62439	139998
comp12022_c0_seq1	652	0	0	0.426181	0	0	0	9.93299	4.91307	7.28543	9.37445			Name=Pfam:DAO; Dbxref=Pfam:PF01266.19; Description=fad dependent oxidoreductase; Ontology_term=InterPro:IPR006076; score=34.10; evalue=1.20e-08;					71441	138864
comp12023_c0_seq2	653	0.00163765	0	0	0.00914036	0	0.00211814	1.70805	2.49595	1.32462	2.19347								37702	83429
comp12024_c0_seq1	654	0.0690422	0	0.00454295	0	1.21523e-05	0	2.47011	1.7603	1.43145	2.2718									24902
comp12025_c0_seq1	655	0	0.000589876	0	0.00109086	0	0.698523	3.311	4.80798	4.76437	7.15488									8341
comp12025_c1_seq1	656	0.254328	3.7257e-05	0.191718	0.000122495	0.206322	0.000569641	0.394166	0.157639	0.128189	0.208901
comp12026_c0_seq1	657	0	1.05654e-07	0	1.15447e-05	0	0	15.2937	24.6705	23.9501	13.9703			Name=Pfam:Skp1_POZ; Dbxref=Pfam:PF03931.10; Description=skp1 family tetramerisation domain; Ontology_term=InterPro:IPR016073; score=52.40; evalue=3.30e-14;	Name=SUPERFAMILY:0038738; Dbxref=SCOP:54695; Description=poz domain; score=115.70; evalue=4.60e-34;	Name=Swiss-Prot:P83941; Dbxref=Swiss-Prot:P83941; Description=transcription elongation factor b polypeptide 1 os rattus norvegicus gn tceb1 pe 1 sv 1; Ontology_term=InterPro:IPR001232,InterPro:IPR011333,InterPro:IPR016073; score=119.78; evalue=9.63e-34;			29207		K03872
comp12026_c0_seq2	658	0	6.03273e-07	0	0.000201688	0	0	20.628	35.3636	33.6711	18.8534			Name=Pfam:Skp1_POZ; Dbxref=Pfam:PF03931.10; Description=skp1 family tetramerisation domain; Ontology_term=InterPro:IPR016073; score=52.40; evalue=3.30e-14;	Name=SUPERFAMILY:0038738; Dbxref=SCOP:54695; Description=poz domain; score=115.70; evalue=4.60e-34;	Name=Swiss-Prot:P83941; Dbxref=Swiss-Prot:P83941; Description=transcription elongation factor b polypeptide 1 os rattus norvegicus gn tceb1 pe 1 sv 1; Ontology_term=InterPro:IPR001232,InterPro:IPR011333,InterPro:IPR016073; score=119.78; evalue=9.63e-34;			29207	58027	K03872
comp12027_c0_seq1	659	0.503478	0	0.99494	0	0.916292	0	9.95927	3.73078	4.82847	4.30859		Down, LowN					EGZ04509.1		12374
comp12028_c0_seq1	660	1	0	1	0	0.9999	0	6.3855	1.28738	0.769136	1.90623		Down, Gen Stress	Name=Pfam:DUF3448; Dbxref=Pfam:PF11930.3; Description=domain of unknown function (duf3448); Ontology_term=InterPro:IPR024597; score=36.40; evalue=2.70e-09;	Name=SUPERFAMILY:0042298; Dbxref=SCOP:56801; Description=acetyl-coa synthetase-like; score=47.10; evalue=1.10e-12;		Name=JCVI_TIGRFAMS:TIGR02316; Dbxref=JCVI_TIGRFAMS:TIGR02316; Description=propion_prpe: propionate--coa ligase; Ontology_term=InterPro:IPR012694; score=51.80; evalue=1.20e-14;	WP_019529298.1		43770
comp12029_c0_seq1	661	0	0.00240044	0	0	0	0	7.27894	8.88031	12.0284	9.4789				Name=SUPERFAMILY:0050227; Dbxref=SCOP:52540; Description=p-loop containing nucleoside triphosphate hydrolases; score=52.10; evalue=7.00e-14;				64574	11299
comp1203_c0_seq1	662	0.999724	0	0.999761	0	0.999998	0	7.20011	2.20694	2.30741	1.95845		Down, Gen Stress					EJK60794.1		32802
comp12030_c0_seq1	663	0.311736	0	0.0301492	0	0.246118	0	6.70083	3.94097	3.37565	3.52521									35612
comp12030_c1_seq1	664	0.959105	0	0.202981	0	0.925352	0	6.04388	3.17905	2.32877	2.45459		Down, LowP							24312
comp12031_c0_seq1	665	0.948895	2.668e-13	0.174523	1.71473e-07	0	0.00474762	0.972277	0.499189	0.106824	1.17507
comp12032_c0_seq1	666	0	0	0	6.15825e-06	0.945034	0	5.70227	7.85566	4.50799	2.24569			Name=Pfam:Ank; Dbxref=Pfam:PF12796.2; Description=ankyrin repeats (3 copies); Ontology_term=InterPro:IPR020683; score=121.80; evalue=9.60e-36;	Name=SUPERFAMILY:0048640; Dbxref=SCOP:48403; Description=ankyrin repeat; score=195.30; evalue=5.70e-58;	Name=Swiss-Prot:Q54HW1; Dbxref=Swiss-Prot:Q54HW1; Description=26s proteasome non-atpase regulatory subunit 10 os dictyostelium discoideum gn psmd10 pe 2 sv 1; Ontology_term=InterPro:IPR002110,InterPro:IPR020683; score=99.75; evalue=9.19e-24;				11554	K15503
comp12032_c0_seq2	667	6.6913e-06	0	0	1.24898e-05	0.645805	0	4.83511	6.56828	3.71749	2.21958			Name=Pfam:Ank; Dbxref=Pfam:PF12796.2; Description=ankyrin repeats (3 copies); Ontology_term=InterPro:IPR020683; score=121.80; evalue=9.60e-36;	Name=SUPERFAMILY:0048640; Dbxref=SCOP:48403; Description=ankyrin repeat; score=195.30; evalue=5.70e-58;	Name=Swiss-Prot:Q54HW1; Dbxref=Swiss-Prot:Q54HW1; Description=26s proteasome non-atpase regulatory subunit 10 os dictyostelium discoideum gn psmd10 pe 2 sv 1; Ontology_term=InterPro:IPR002110,InterPro:IPR020683; score=99.75; evalue=9.19e-24;					K06694
comp12033_c0_seq1	668	0	0	0	0	0	0	63.5133	53.5709	55.3565	58.1791			Name=Pfam:DUF2451; Dbxref=Pfam:PF10474.4; Description=protein of unknown function c-terminus (duf2451); Ontology_term=InterPro:IPR019514; score=113.30; evalue=1.30e-32;					32360	136803
comp12034_c0_seq1	669	0.0213127	3.86278e-06	3.51728e-08	0.0228953	1.01304e-06	0.0146243	0.945999	1.41875	0.662312	1.27952								28875
comp12035_c0_seq1	670	0.840473	0	0.360695	0	0.0530212	0	2.18105	1.02465	0.747771	1.38397								63980	24654
comp12036_c0_seq1	671	0	5.32792e-05	0.0484908	0	0.00210801	0	2.18105	1.33993	2.60652	1.69732									10992
comp12037_c0_seq1	672	0	0	0.000774439	0	5.57398e-05	0	5.38694	3.70451	6.4522	4.02135			Name=Pfam:MMR_HSR1; Dbxref=Pfam:PF01926.18; Description=50s ribosome-binding gtpase; Ontology_term=InterPro:IPR006073; score=59.00; evalue=3.50e-16;	Name=SUPERFAMILY:0050741; Dbxref=SCOP:52540; Description=p-loop containing nucleoside triphosphate hydrolases; score=129.40; evalue=1.30e-37;	Name=Swiss-Prot:O94362; Dbxref=Swiss-Prot:O94362; Description=uncharacterized gtp-binding protein c428.15 os schizosaccharomyces pombe (strain 972 / atcc 24843) gn spbc428.15 pe 2 sv 1; Ontology_term=InterPro:IPR006073,InterPro:IPR013646,InterPro:IPR027417; score=179.10; evalue=2.81e-51;	Name=JCVI_TIGRFAMS:TIGR00092; Dbxref=JCVI_TIGRFAMS:TIGR00092; Description=tigr00092: gtp-binding protein ychf; Ontology_term=InterPro:IPR004396; score=72.40; evalue=7.80e-21;		72094	100614	K06942
comp12037_c0_seq2	673	0	0.00733402	0.669757	1.47383e-13	0.589036	1.70239e-12	1.55039	0.551736	2.24331	0.652817								72094	95748
comp12038_c0_seq1	674	0	0.0521673	0	0	0	0	3.62633	4.15115	6.34538	3.4991									421
comp12039_c0_seq1	675	0.99474	0	0	0	0	4.39009e-05	8.19866	11.0873	3.03382	12.3774		Down, LowP					EOD15922.1		140412
comp12040_c0_seq1	676	0.999979	0	1	0	0.991733	0	17.1857	5.70127	6.34538	7.15488		Down, Gen Stress	Name=Pfam:PKD_channel; Dbxref=Pfam:PF08016.7; Description=polycystin cation channel; Ontology_term=InterPro:IPR013122; score=55.10; evalue=3.80e-15;				EGB06482.1	65475	35070
comp12041_c0_seq1	677	0.999598	0	0.958182	0	0.813823	0	3.38983	1.10347	0.790501	1.38397		Down, Nut Stress					EGB07905.1	64493	21751
comp12042_c0_seq1	678	0	1	0	0	0	0	38.2341	35.1534	108.769	34.9388	Up, LowP		Name=Pfam:Acyltransferase; Dbxref=Pfam:PF01553.16; Description=acyltransferase; Ontology_term=InterPro:IPR002123; score=62.80; evalue=1.90e-17;	Name=SUPERFAMILY:0039877; Dbxref=SCOP:69593; Description=glycerol-3-phosphate (1)-acyltransferase; score=44.40; evalue=1.20e-11;		Name=JCVI_TIGRFAMS:TIGR00530; Dbxref=JCVI_TIGRFAMS:TIGR00530; Description=agp_acyltrn: 1-acylglycerol-3-phosphate o-acyltransferases; Ontology_term=InterPro:IPR004552; score=31.10; evalue=3.50e-08;	EGB12260.1	70724	11644	K13513
comp12043_c1_seq1	679	0.648807	0	0.989027	0	0.166518	0	2.23361	0.499189	0.897326	1.25341		Down, LowN							33815
comp12044_c0_seq1	680	0	0.153472	3.01263e-05	0	0.0172302	0	2.33872	2.07558	4.35844	1.59287									92978
comp12045_c0_seq1	681	0.0177393	2.52683e-06	0.272745	6.00641e-08	0.155769	1.38694e-06	0.972277	0.446643	0.683677	0.574479
comp12046_c0_seq1	682	0	0	0	0	0	0	33.9771	26.0104	35.5939	27.1833								67964	14818
comp12047_c0_seq1	683	0.00975325	0	0	9.93073e-06	0	0.823666	2.65405	3.07396	1.75192	6.11037				Name=SUPERFAMILY:0051886; Dbxref=SCOP:54160; Description=chromo domain-like; score=30.10; evalue=2.50e-07;					139053
comp12047_c1_seq1	684	0.00643527	0	1.6642e-06	0	0	0.0301335	3.33728	2.94259	2.20058	5.50978				Name=SUPERFAMILY:0051886; Dbxref=SCOP:54160; Description=chromo domain-like; score=30.10; evalue=2.50e-07;
comp12047_c2_seq1	685	0.017325	9.57588e-07	0.00113969	0	0	0.815823	1.07739	0.919559	0.747771	2.71572				Name=SUPERFAMILY:0051886; Dbxref=SCOP:54160; Description=chromo domain-like; score=30.10; evalue=2.50e-07;
comp12048_c0_seq1	686	0	0.00196353	0	0.0714161	0	0.00451524	1.62922	2.78495	2.17922	2.16735								65593
comp12049_c0_seq1	687	0	0	0	0	0	0	17.501	18.2335	15.1263	19.6367			Name=Pfam:ADH_zinc_N; Dbxref=Pfam:PF13602.1; Description=zinc-binding dehydrogenase; score=45.60; evalue=1.10e-11;	Name=SUPERFAMILY:0050204; Dbxref=SCOP:51735; Description=nad(p)-binding rossmann-fold domains; score=33.20; evalue=3.40e-08;		Name=JCVI_TIGRFAMS:TIGR02824; Dbxref=JCVI_TIGRFAMS:TIGR02824; Description=quinone_pig3: putative nad(p)h quinone oxidoreductase pig3 family; Ontology_term=InterPro:IPR014189; score=91.40; evalue=1.10e-26;		28417	12775	K10133
comp12050_c0_seq1	688	0	0.577432	0	0.476731	0	0.11254	1.12994	2.52222	2.64925	1.90623
comp12051_c0_seq1	689	1	0	1	0	0.994175	0	8.51399	1.99676	0.897326	3.18575		Down, Gen Stress							17766
comp12052_c0_seq1	690	0	0	0	0	0	0	9.35488	7.85566	8.41777	13.1347									969
comp12053_c0_seq1	691	0.998464	0	0.272277	0	0.303329	0	2.02339	0.998379	0.341838	1.04451		Down, LowP					EGB07461.1	64881	27489
comp12054_c0_seq1	692	4.91812e-05	0	0	0.848289	0	0.604804	3.88911	8.93286	2.96972	8.14716			Name=Pfam:Sel1; Dbxref=Pfam:PF08238.7; Description=sel1 repeat; Ontology_term=InterPro:IPR006597; score=46.10; evalue=4.20e-12;	Name=SUPERFAMILY:0047832; Dbxref=SCOP:81901; Description=hcp-like; score=49.30; evalue=4.00e-13;
comp12054_c0_seq2	693	0	0	0	0.999182	0	0.89086	3.46866	9.87869	3.29019	8.04271	Up, LowN		Name=Pfam:Sel1; Dbxref=Pfam:PF08238.7; Description=sel1 repeat; Ontology_term=InterPro:IPR006597; score=46.10; evalue=4.20e-12;	Name=SUPERFAMILY:0047832; Dbxref=SCOP:81901; Description=hcp-like; score=49.30; evalue=4.00e-13;			EGB08884.1		7368
comp12055_c0_seq1	694	0.872435	0	0.991014	0	0.000923486	0	3.36355	0.945832	1.26053	2.50682		Down, LowN	Name=Pfam:Kelch_3; Dbxref=Pfam:PF13415.1; Description=galactose oxidase central domain; score=26.20; evalue=5.80e-06;				EGB05576.1	66337	26520
comp12056_c0_seq1	695	0	0	0	0	0	0	5.72855	4.78171	4.55072	5.24865								63144	10794
comp12057_c0_seq1	696	0.222315	4.65099e-10	0.00640891	2.01921e-06	0.218474	1.36307e-08	1.26133	0.972105	0.619582	0.67893
comp12057_c1_seq1	697	0.0835784	6.26784e-05	0	0	1.7472e-06	0.151223	0.525555	0.446643	0.299109	0.913944										K07232
comp12058_c0_seq1	698	0.00019025	7.19462e-07	0	0.000946541	0	0.219774	1.55039	1.91794	1.36735	2.8724									8338
comp12058_c1_seq1	699	0.000407739	0	4.52105e-06	3.67134e-05	2.29304e-05	3.60392e-05	1.62922	1.70775	1.36735	1.6451
comp12058_c2_seq1	700	6.02223e-07	3.54907e-05	0	0.038972	0	0.903072	1.60294	2.60104	1.70919	4.09969									17306
comp12059_c0_seq1	701	0.000236059	0	0	3.74182e-05	3.64689e-05	9.14861e-08	2.1285	2.4434	1.73056	1.95845								61097
comp1206_c0_seq1	702	0.00138588	0	0.326909	0	0.0104359	0	1.68178	0.788194	1.32462	1.25341								64601	99134
comp12060_c0_seq1	703	1.17837e-06	1.18184e-05	0	0.0312115	0	0.0476028	1.68178	2.67986	1.73056	2.68961								67065	1193
comp12061_c0_seq1	704	0.061748	0	0.248656	0	0.998979	0	5.22927	2.70613	2.96972	1.61899		Down, LowL					EGB10272.1	62862	59701
comp12062_c0_seq1	705	6.536e-06	0.0240723	6.54236e-05	0.0170571	0	0.871086	0.551833	0.735647	0.811866	1.67121								72737
comp12063_c0_seq1	706	0.973516	0	0.144956	0	0.983432	0	2.07594	1.12974	0.534122	0.548366		Down, LowP&LowL
comp12064_c0_seq1	707	0	0.250291	8.45562e-07	2.1984e-07	0	0.00152792	2.31244	2.28576	4.50799	3.13352								71538
comp12065_c0_seq1	708	0.870186	1.2032e-14	0.806412	2.33862e-13	0.969281	3.49764e-14	1.28761	0.341551	0.320473	0.28724		Down, LowL
comp12066_c0_seq1	709	3.24283e-07	0.0778162	0.0929893	0.000170326	0.644829	4.53929e-06	0.499277	0.289004	0.897326	0.130563									108470
comp12066_c1_seq1	710	0	0	0.193078	0.00126156	0.273745	0.00361053	0.210222	0.0525462	0.277744	0.078338
comp12067_c0_seq1	711	0	0	0	0	0.00314764	0	11.4308	15.8952	9.48602	6.9982			Name=Pfam:Aminotran_3; Dbxref=Pfam:PF00202.16; Description=aminotransferase class-iii; Ontology_term=InterPro:IPR005814; score=122.40; evalue=1.70e-35;	Name=SUPERFAMILY:0042809; Dbxref=SCOP:53383; Description=plp-dependent transferases; score=138.70; evalue=2.20e-40;	Name=Swiss-Prot:Q5LEY1; Dbxref=Swiss-Prot:Q5LEY1; Description=biotin biosynthesis bifunctional protein bioab os bacteroides fragilis (strain atcc 25285 / nctc 9343) gn biob pe 3 sv 1; Ontology_term=InterPro:IPR002684,InterPro:IPR005814,InterPro:IPR005815,InterPro:IPR006638,InterPro:IPR007197,InterPro:IPR010722,InterPro:IPR013785,InterPro:IPR015421,InterPro:IPR015422,InterPro:IPR015424; score=189.…	Name=JCVI_TIGRFAMS:TIGR00508; Dbxref=JCVI_TIGRFAMS:-; Description=bioa: adenosylmethionine-8-amino-7-oxononanoate transaminase; Ontology_term=InterPro:IPR005815; score=211.20; evalue=4.20e-63;		21799	27470	K00833
comp12068_c0_seq1	712	0	0	0.0302791	0.000201489	0.692026	1.18125e-06	0.578111	0.42037	0.534122	0.156676
comp12069_c0_seq1	713	0.519646	1.00282e-10	0.663994	1.56617e-10	0.239226	8.12754e-08	1.07739	0.315277	0.384568	0.574479								67636
comp1207_c0_seq1	714	0.0250775	1.69871e-07	0.28445	2.24222e-09	0.525083	1.78097e-09	1.15622	0.525462	0.769136	0.496141								72848
comp12071_c1_seq1	715	0.230297	1.35891e-09	0.128092	7.7793e-08	1.87011e-07	0.00983843	1.12994	0.630555	0.534122	1.51454
comp12072_c0_seq1	716	1.6042e-07	0.0213181	4.39334e-07	0.0346261	0	0.982799	0.735777	1.12974	1.11097	2.53293	Up, LowL		Name=Pfam:TPR; Dbxref=Pfam:PF07719.12; Description=tetratricopeptide repeat; Ontology_term=InterPro:IPR013105; score=35.40; evalue=4.30e-09;	Name=SUPERFAMILY:0051037; Dbxref=SCOP:48452; Description=tpr-like; score=44.50; evalue=1.20e-11;				31540
comp12072_c0_seq2	717	0	0	0	0	0	0.847175	4.23072	4.96562	5.2344	9.4789			Name=Pfam:TPR; Dbxref=Pfam:PF07719.12; Description=tetratricopeptide repeat; Ontology_term=InterPro:IPR013105; score=35.40; evalue=4.30e-09;	Name=SUPERFAMILY:0051037; Dbxref=SCOP:48452; Description=tpr-like; score=44.50; evalue=1.20e-11;				31540	14689
comp12073_c0_seq1	718	0	0.238911	0.409036	8.17399e-11	0	0.220856	1.31389	0.551736	2.58515	2.42848								67562	93291
comp12074_c0_seq1	719	0	0	0	6.163e-07	0	0.000257473	6.88477	9.4846	7.84092	10.5234									959
comp12075_c0_seq1	720	0	1	0	0	0	0	6.3855	5.2809	20.0403	7.416	Up, LowP						EGB11496.1	4373	13186	K01850
comp12076_c0_seq1	721	0	0.623629	0	2.35606e-07	0	0	6.41177	8.61758	13.4172	7.91214								3544	15117	K05941
comp12077_c0_seq1	722	0	2.6919e-06	0.983604	0	0.000101834	0	2.10222	0.472916	2.22195	1.88011		Down, LowN					EGB06340.1	10716	94938
comp12078_c0_seq1	723	0	0	6.0771e-07	0	0.999997	0	3.20589	2.91632	2.96972	0.522254		Down, LowL
comp12080_c0_seq1	724	0.852893	1.04726e-12	0.664331	2.71515e-11	0.329102	1.61322e-08	1.12994	0.341551	0.277744	0.548366								63902
comp12081_c0_seq1	725	0.978619	0	0.999182	0	0.17805	0	2.78544	0.551736	0.811866	1.54065		Down, Nut Stress							22118
comp12082_c0_seq1	726	0	0.00144217	0.0310178	3.35178e-06	0	0.00408018	0.998555	0.683101	1.2178	1.20118								5328	96217	K01092
comp12082_c1_seq1	727	0.282521	5.01714e-05	0.295224	8.52603e-05	0.609861	4.46714e-05	0.367889	0.105092	0.106824	0.078338								5328
comp12082_c2_seq1	728	0.317705	8.52712e-07	0.456748	5.1854e-07	0.274322	1.52662e-05	0.630666	0.183912	0.235014	0.313352								5328
comp12085_c0_seq2	729	0.86715	0	0	0	0	0	22.6777	18.4963	10.4902	17.3649			Name=Pfam:Dus; Dbxref=Pfam:PF01207.12; Description=dihydrouridine synthase (dus); Ontology_term=InterPro:IPR001269; score=92.90; evalue=1.40e-26;	Name=SUPERFAMILY:0044760; Dbxref=SCOP:51395; Description=fmn-linked oxidoreductases; score=105.00; evalue=4.10e-30;	Name=Swiss-Prot:Q9KUX9; Dbxref=Swiss-Prot:Q9KUX9; Description=trna-dihydrouridine synthase a os vibrio cholerae serotype o1 (strain atcc 39315 / el tor inaba n16961) gn dusa pe 3 sv 1; Ontology_term=InterPro:IPR001269,InterPro:IPR004653,InterPro:IPR013785,InterPro:IPR018517; score=138.27; evalue=5.50e-35;	Name=JCVI_TIGRFAMS:TIGR00742; Dbxref=JCVI_TIGRFAMS:TIGR00742; Description=yjbn: trna dihydrouridine synthase a; Ontology_term=InterPro:IPR004653; score=156.30; evalue=2.60e-46;			16889	K05539
comp12086_c0_seq1	730	0	0	0	0.01107	0	4.64244e-06	10.0644	17.603	8.01184	15.1192									17837
comp12087_c0_seq1	731	0.00484945	0	0.0105402	0	5.59041e-07	1.21385e-05	2.04967	1.41875	1.45281	2.14124								67623		K08744
comp12087_c1_seq1	732	0	0	0.0302791	0.000201489	0.214182	6.39567e-05	0.578111	0.42037	0.534122	0.313352								67623
comp12088_c0_seq1	733	0	0.964599	0	0.248344	0	0.0466325	2.89055	5.59617	7.39226	4.83085	Up, LowP								11927
comp12089_c0_seq1	734	0.00992491	3.04114e-08	0.0131391	8.80453e-08	0	0	1.47155	1.05092	1.04688	1.30563
comp12089_c1_seq1	735	0.768115	2.75418e-09	0.369265	6.86957e-07	0.411034	2.82723e-06	0.683222	0.236458	0.106824	0.28724
comp1209_c0_seq1	736	1.87182e-08	0.14812	0	0	1.53954e-08	0.380929	0.473	0.499189	0.96142	1.04451								65629
comp12090_c0_seq1	737	0	0	0.0126185	0	1	0	16.7127	9.56342	13.054	4.38693		Down, LowL	Name=Pfam:EF_hand_5; Dbxref=Pfam:PF13499.1; Description=ef-hand domain pair; Ontology_term=InterPro:IPR011992; score=30.10; evalue=3.60e-07;	Name=SUPERFAMILY:0037250; Dbxref=SCOP:47473; Description=ef-hand; score=63.50; evalue=1.20e-17;			EGB06263.1	9218	11298
comp12091_c0_seq1	738	0	2.6693e-07	0	0	0	8.15482e-05	6.96361	9.27441	9.6783	10.3928			Name=Pfam:Fra10Ac1; Dbxref=Pfam:PF09725.4; Description=folate-sensitive fragile site protein fra10ac1; Ontology_term=InterPro:IPR019129; score=146.20; evalue=3.70e-43;		Name=Swiss-Prot:Q5FVF1; Dbxref=Swiss-Prot:Q5FVF1; Description=protein fra10ac1 homolog os rattus norvegicus gn fra10ac1 pe 2 sv 1; Ontology_term=InterPro:IPR019129; score=114.39; evalue=4.27e-29;			16138	12629	K13121
comp12092_c0_seq1	739	0.13917	0	0	1.01005e-07	0.988252	0	2.91683	3.15277	1.581	0.861719		Down, LowL					EGB09425.1	63011	94750
comp12093_c0_seq1	740	0	0	5.68436e-06	0.0534739	0.342949	4.05749e-05	0.525555	0.84074	0.470028	0.235014								66362
comp12095_c0_seq1	741	0.861406	0	0.319307	0	0.997423	0	3.38983	1.68148	1.28189	0.940057		Down, LowL							22440
comp12096_c0_seq1	742	0.459674	6.73525e-10	0.787374	4.68754e-11	0.829775	1.40373e-10	1.05111	0.262731	0.405933	0.313352								62571
comp12096_c1_seq1	743	0.471142	0	0.00394148	0	0.00908632	0	2.10222	1.55011	0.918691	1.51454								62571
comp12096_c2_seq1	744	0.48614	1.02707e-06	0.828569	3.68281e-08	0.843925	4.08069e-07	0.525555	0	0.128189	0.078338								62571
comp12097_c0_seq1	745	0.444775	4.31337e-13	0.876784	1.95666e-15	3.52226e-05	5.47507e-05	1.55039	0.42037	0.662312	1.56676								71242
comp12098_c0_seq1	746	1.35486e-05	0	0.386191	0	0.999972	0	13.3754	6.69965	8.71688	4.67417		Down, LowL	Name=Pfam:DENN; Dbxref=Pfam:PF02141.16; Description=denn (aex-3) domain; Ontology_term=InterPro:IPR001194; score=37.40; evalue=1.90e-09;				EGB09716.1	71369	1005
comp120985_c0_seq1	747	0.0207222	0	0.105729	0.00169346	0.147019	0.00445401	0.262778	0.131366	0.192284	0.156676								67270
comp12099_c0_seq1	748	0	0	0	0	0	0	18.7886	18.3649	22.1127	15.7459								30070	93511	K05956
comp12100_c0_seq1	749	0.00188531	0	0	0	0	0	18.4995	14.1612	10.832	15.9287			Name=Pfam:Ank; Dbxref=Pfam:PF00023.25; Description=ankyrin repeat; Ontology_term=InterPro:IPR002110; score=77.70; evalue=1.90e-22;	Name=SUPERFAMILY:0047720; Dbxref=SCOP:48403; Description=ankyrin repeat; score=89.50; evalue=1.40e-25;		Name=JCVI_TIGRFAMS:TIGR00870; Dbxref=JCVI_TIGRFAMS:TIGR00870; Description=trp: transient-receptor-potential calcium channel protein; Ontology_term=InterPro:IPR004729; score=25.80; evalue=5.50e-07;		62693	11181	K10380
comp12101_c0_seq1	750	0.00141258	0	0.135309	2.29181e-09	0	0.0781829	1.419	0.788194	1.1537	2.32403								62235
comp12102_c0_seq1	751	0.584051	3.33727e-09	0.285905	3.07356e-07	0.869152	1.55025e-09	0.814611	0.341551	0.235014	0.182789
comp12103_c0_seq1	752	0	0	1.54054e-06	0	0	0	28.4851	17.7869	24.356	34.521			Name=Pfam:GTP_EFTU; Dbxref=Pfam:PF00009.22; Description=elongation factor tu gtp binding domain; Ontology_term=InterPro:IPR000795; score=175.20; evalue=8.30e-52;	Name=SUPERFAMILY:0041170; Dbxref=SCOP:52540; Description=p-loop containing nucleoside triphosphate hydrolases; score=185.90; evalue=9.20e-55;	Name=Swiss-Prot:B7G816; Dbxref=Swiss-Prot:B7G816; Description=translation factor guf1 homolog mitochondrial os phaeodactylum tricornutum (strain ccap 1055/1) gn phatrdraft2622 pe 3 sv 1; Ontology_term=InterPro:IPR000640,InterPro:IPR000795,InterPro:IPR004161,InterPro:IPR005225,InterPro:IPR006297,InterPro:IPR009000,InterPro:IPR009022,InterPro:IPR013842,InterPro:IPR027417; score=832.79; evalue=0.00e…	Name=JCVI_TIGRFAMS:TIGR01393; Dbxref=JCVI_TIGRFAMS:TIGR01393; Description=lepa: gtp-binding protein lepa; Ontology_term=InterPro:IPR006297; score=877.10; evalue=1.10e-264;			13459	K03596
comp12103_c1_seq1	753	0	0	2.2195e-06	0	0	0.0626874	3.52122	3.04768	3.33292	6.08426			Name=Pfam:GTP_EFTU; Dbxref=Pfam:PF00009.22; Description=elongation factor tu gtp binding domain; Ontology_term=InterPro:IPR000795; score=175.20; evalue=8.30e-52;	Name=SUPERFAMILY:0041170; Dbxref=SCOP:52540; Description=p-loop containing nucleoside triphosphate hydrolases; score=185.90; evalue=9.20e-55;	Name=Swiss-Prot:B7G816; Dbxref=Swiss-Prot:B7G816; Description=translation factor guf1 homolog mitochondrial os phaeodactylum tricornutum (strain ccap 1055/1) gn phatrdraft2622 pe 3 sv 1; Ontology_term=InterPro:IPR000640,InterPro:IPR000795,InterPro:IPR004161,InterPro:IPR005225,InterPro:IPR006297,InterPro:IPR009000,InterPro:IPR009022,InterPro:IPR013842,InterPro:IPR027417; score=832.79; evalue=0.00e…	Name=JCVI_TIGRFAMS:TIGR01393; Dbxref=JCVI_TIGRFAMS:TIGR01393; Description=lepa: gtp-binding protein lepa; Ontology_term=InterPro:IPR006297; score=877.10; evalue=1.10e-264;				K03596
comp12104_c0_seq1	754	0	0.999347	0	0.0389943	0.00236879	0.154293	0.157667	0.236458	1.73056	0.28724	Up, LowP						EGB12915.1	60927	95641
comp12105_c0_seq1	755	0.99718	0	0.00212005	0	0.86515	0	2.86428	2.07558	0.705042	1.09673		Down, LowP					EGB04631.1	67062	24551
comp12105_c1_seq1	756	0.259893	2.11114e-06	0	0	0.458837	4.21642e-06	0.604388	0.551736	0.235014	0.235014								67062
comp12106_c0_seq1	757	0.0692629	0	0	1.23088e-05	0	0.003333	2.1285	2.31203	1.23916	2.95073									12499
comp12108_c0_seq1	758	0	0.428134	1.57476e-05	0	2.86764e-06	0	3.57378	2.94259	7.3068	3.10741
comp12108_c1_seq1	759	5.36308e-07	0.273456	0	0	0.650135	0.000200556	0.2365	0.289004	0.640947	0
comp12109_c0_seq1	760	7.47738e-05	0	0	0	0	0	5.12416	4.38761	3.69613	5.17031				Name=SUPERFAMILY:0038039; Dbxref=SCOP:54171; Description=dna-binding domain; score=26.30; evalue=4.70e-06;				62200	9150
comp12110_c0_seq1	761	0	0	0	0	0	0	294.731	233.621	275.821	256.975			Name=Pfam:DEAD; Dbxref=Pfam:PF06733.10; Description=dead; Ontology_term=InterPro:IPR010614; score=154.60; evalue=1.40e-45;	Name=SUPERFAMILY:0052004; Dbxref=SCOP:52540; Description=p-loop containing nucleoside triphosphate hydrolases; score=47.60; evalue=1.20e-12;	Name=Swiss-Prot:Q8W4M7; Dbxref=Swiss-Prot:Q8W4M7; Description=dna repair helicase uvh6 os arabidopsis thaliana gn uvh6 pe 1 sv 1; Ontology_term=InterPro:IPR001945,InterPro:IPR002464,InterPro:IPR006554,InterPro:IPR006555,InterPro:IPR010614,InterPro:IPR010643,InterPro:IPR013020,InterPro:IPR014013,InterPro:IPR027417; score=863.99; evalue=0.00e+00;	Name=JCVI_TIGRFAMS:TIGR00604; Dbxref=JCVI_TIGRFAMS:TIGR00604; Description=rad3: dna repair helicase (rad3); Ontology_term=InterPro:IPR013020; score=700.60; evalue=5.80e-211;		51952	10629	K10844
comp12111_c0_seq1	762	0	0	0	0.0057864	0	0.996173	4.54605	7.30393	4.63618	11.7246	Up, LowL		Name=Pfam:DUF1517; Dbxref=Pfam:PF07466.6; Description=protein of unknown function (duf1517); Ontology_term=InterPro:IPR010903; score=44.20; evalue=1.00e-11;				XP_002176817.1		33
comp12111_c1_seq1	763	0.869036	0	0.566855	0	0.943951	0	8.48772	4.01979	3.67476	3.52521								69492	29151
comp12112_c0_seq1	764	0	1	0.882594	0	1	0	6.64827	2.75868	37.4954	1.33175	Up, LowP	Down, LowL							101116
comp12113_c0_seq1	765	0.98367	1.1757e-17	0.798048	1.4645e-12	0.995943	3.25403e-16	1.28761	0.367824	0.170919	0.182789		Down, LowP&LowL							24731
comp12114_c0_seq1	766	1.91907e-07	0	0.000656571	0	0	0	4.80883	3.36296	3.90978	4.54361									94656
comp12114_c0_seq2	767	0	0	0	0	0	0	14.9258	22.3847	18.4379	19.0623								66551	97408	K13513
comp12116_c0_seq1	768	0	0.00231462	0.00658159	0	9.50893e-06	0.00773386	0.867166	0.709374	1.06824	1.07062
comp12117_c0_seq1	769	0	0	0	0	0	0	11.6673	13.2154	14.3786	8.90442			Name=Pfam:Aldose_epim; Dbxref=Pfam:PF01263.15; Description=aldose 1-epimerase; Ontology_term=InterPro:IPR008183; score=84.40; evalue=6.50e-24;	Name=SUPERFAMILY:0039682; Dbxref=SCOP:74650; Description=galactose mutarotase-like; score=133.00; evalue=1.30e-38;	Name=Swiss-Prot:Q03161; Dbxref=Swiss-Prot:Q03161; Description=glucose-6-phosphate 1-epimerase os saccharomyces cerevisiae (strain atcc 204508 / s288c) gn ymr099c pe 1 sv 1; Ontology_term=InterPro:IPR008183,InterPro:IPR011013,InterPro:IPR014718,InterPro:IPR025532; score=125.95; evalue=6.31e-32;			29198	7092	K01792
comp12118_c0_seq1	770	0.265031	0	0.00112052	0	0.000660036	0	2.15478	1.68148	1.06824	1.77566								61403
comp12119_c0_seq1	771	0	0	0.146183	8.5684e-09	0.999874	6.42253e-19	1.26133	0.683101	1.1537	0.0522254		Down, LowL					EGB10995.1	62253	36558
comp12119_c1_seq1	772	0.00471875	3.99051e-08	0.0306822	9.26745e-09	0.976635	4.11922e-16	1.52411	0.998379	1.13234	0.365578		Down, LowL					EGB10995.1	62253	22926
comp12119_c2_seq1	773	0.0759329	0	0.417154	0	0.998391	0	2.44383	1.12974	1.41008	0.548366		Down, LowL					EGB10995.1	62253	30170
comp1212_c0_seq1	774	0.199711	0	0	0	0	0	7.48916	5.75381	3.90978	6.39761								65191	24103
comp1212_c1_seq1	775	0.178683	1.46048e-05	0	0	0.194944	0.00014643	0.525555	0.446643	0.235014	0.28724								65191
comp12120_c0_seq1	776	0	0	0	0	0	0	10.879	8.95913	10.1483	9.63558									100813
comp12121_c0_seq1	777	0.518709	1.21755e-10	0.788671	2.63919e-11	0.647969	7.20149e-10	1.10367	0.289004	0.405933	0.417803									43462
comp12122_c0_seq1	778	0.913455	0	0.965445	0	0.557059	0	1.94455	0.472916	0.576852	0.861719		Down, LowN						71834	33749
comp12123_c0_seq1	779	1	0	1	0	0.276514	0	13.6907	2.91632	1.2178	7.07654		Down, Nut Stress	Name=Pfam:2OG-FeII_Oxy_3; Dbxref=Pfam:PF13640.1; Description=2og-fe(ii) oxygenase superfamily; Ontology_term=InterPro:IPR005123; score=40.70; evalue=2.30e-10;	Name=SUPERFAMILY:0052654; Dbxref=SCOP:51197; Description=clavaminate synthase-like; score=28.30; evalue=7.60e-07;			EGB06577.1	65597
comp12125_c0_seq1	780	0.986854	3.15578e-19	0.985798	7.61494e-19	0.39686	2.92825e-11	1.55039	0.236458	0.277744	0.731155		Down, Nut Stress					WP_010052305.1
comp12126_c0_seq1	781	0.0563484	0	0.865561	0	0.997423	0	3.38983	1.26111	1.96557	0.940057		Down, LowL		Name=SUPERFAMILY:0051023; Dbxref=SCOP:48371; Description=arm repeat; score=37.00; evalue=1.80e-09;
comp12126_c1_seq2	782	1	0	0	3.17087e-05	1	0	60.7542	109.743	12.1353	4.62194		Down, LowP&LowL					EGB06152.1	72050	597
comp12128_c0_seq1	783	0	0	0.00438177	0	0.00238116	0	5.88622	3.78333	5.04212	3.9169								61392	15042
comp12129_c0_seq1	784	0.244358	0	0.00106994	0	0.974648	0	7.41033	4.83425	3.82432	2.89851		Down, LowL							817
comp12130_c0_seq1	785	0	0	0	0	0	0.00658845	5.07161	5.91145	6.53766	8.19938									2670
comp12131_c0_seq1	786	0.650101	1.10098e-10	0.598443	5.90751e-10	0.0389446	7.47596e-06	1.02483	0.315277	0.320473	0.731155
comp12132_c0_seq1	787	0.0426133	2.45215e-07	0	0.360418	4.16685e-08	0.0228213	1.05111	2.23322	0.662312	1.51454								69294
comp12134_c0_seq1	788	1	0	1	0	0.994564	0	20.9697	5.75381	3.84568	8.82609		Down, Gen Stress	Name=Pfam:WD40; Dbxref=Pfam:PF00400.27; Description=wd domain g-beta repeat; Ontology_term=InterPro:IPR001680; score=238.60; evalue=4.50e-73;	Name=SUPERFAMILY:0049440; Dbxref=SCOP:50978; Description=wd40 repeat-like; score=303.10; evalue=2.20e-90;	Name=Swiss-Prot:Q8VEJ4; Dbxref=Swiss-Prot:Q8VEJ4; Description=notchless protein homolog 1 os mus musculus gn nle1 pe 2 sv 4; Ontology_term=InterPro:IPR001632,InterPro:IPR001680,InterPro:IPR012972,InterPro:IPR015943,InterPro:IPR017986,InterPro:IPR019775,InterPro:IPR020472; score=410.99; evalue=1.75e-129;			36560
comp12134_c1_seq1	789	1	0	0.994556	0	0.010925	0	24.0704	10.1677	6.47356	13.5786		Down, Nut Stress	Name=Pfam:WD40; Dbxref=Pfam:PF00400.27; Description=wd domain g-beta repeat; Ontology_term=InterPro:IPR001680; score=238.60; evalue=4.50e-73;	Name=SUPERFAMILY:0049440; Dbxref=SCOP:50978; Description=wd40 repeat-like; score=303.10; evalue=2.20e-90;	Name=Swiss-Prot:Q8VEJ4; Dbxref=Swiss-Prot:Q8VEJ4; Description=notchless protein homolog 1 os mus musculus gn nle1 pe 2 sv 4; Ontology_term=InterPro:IPR001632,InterPro:IPR001680,InterPro:IPR012972,InterPro:IPR015943,InterPro:IPR017986,InterPro:IPR019775,InterPro:IPR020472; score=410.99; evalue=1.75e-129;
comp12135_c0_seq1	790	0.384071	1.62262e-07	0	0	0.0751	0.000130182	0.683222	0.604282	0.235014	0.470028
comp12135_c1_seq1	791	0.160935	1.23818e-08	1.2329e-07	0.00825755	0	0.000168672	1.05111	1.44502	0.534122	1.20118									59068
comp12136_c0_seq1	792	0.06668	9.70169e-06	0.405197	3.52166e-07	0.912602	4.09633e-09	0.709499	0.236458	0.427298	0.104451
comp12136_c1_seq1	793	0	0.00707777	0	0.000467089	9.70563e-06	0	2.57522	3.44178	3.97387	2.35014									26058
comp12137_c0_seq1	794	0.988047	2.09887e-14	0.655645	4.3612e-09	0.533037	4.56845e-08	0.867166	0.236458	0	0.339465		Down, LowP
comp12138_c0_seq1	795	0.0210244	0.000131763	0.110689	3.96127e-05	0.0264988	0	0.578111	0.315277	0.427298	0.470028								66332
comp12139_c0_seq1	796	0	0	0	0	0	0	9.17094	8.11839	8.4605	7.65102			Name=Pfam:Aha1_N; Dbxref=Pfam:PF09229.6; Description=activator of hsp90 atpase n-terminal; Ontology_term=InterPro:IPR015310; score=54.50; evalue=9.00e-15;	Name=SUPERFAMILY:0044510; Dbxref=SCOP:103111; Description=activator of hsp90 atpase aha1; score=46.70; evalue=2.50e-12;				65564	7455
comp12140_c0_seq1	797	0.414415	7.08078e-06	0	0	0	0	0.420444	0.394097	0.0854596	0.417803								63476
comp12140_c1_seq1	798	0.737628	1.10663e-13	0.0106365	6.5104e-07	0	0	1.31389	0.972105	0.405933	1.4362								35346		K06607
comp12141_c0_seq1	799	0	0	0.0038209	0	0	0.993957	4.83511	3.17905	5.10621	12.1946	Up, LowL		Name=Pfam:Chalcone; Dbxref=Pfam:PF02431.10; Description=chalcone-flavanone isomerase; Ontology_term=InterPro:IPR016087; score=24.90; evalue=1.00e-05;	Name=SUPERFAMILY:0037263; Dbxref=SCOP:54626; Description=chalcone isomerase; score=35.30; evalue=8.20e-09;			EOD39422.1		17336
comp12142_c0_seq1	800	0	0.000431297	0	0.00450396	0	0.00683575	2.1285	3.07396	2.77744	3.05518								70718
comp121426_c0_seq1	801	0.647185	3.93991e-09	0.661117	9.70793e-09	0.10576	3.70922e-05	0.735777	0.157639	0.170919	0.470028								65692
comp12143_c0_seq1	802	0.978706	0	0.999986	0	0.999718	0	2.68033	0.315277	0.769136	0.548366		Down, Gen Stress							27680
comp12144_c0_seq1	803	1	0	1	0	1	0	4.80883	0.525462	0.256379	0.339465		Down, Gen Stress							25469
comp12145_c0_seq1	804	0	0	0	0.000446695	0	0.746916	6.46433	10.0363	6.17446	13.7614			Name=Pfam:TFIID0kDa; Dbxref=Pfam:PF03847.8; Description=transcription initiation factor tfiid subunit a; Ontology_term=InterPro:IPR003228; score=69.10; evalue=2.60e-19;	Name=SUPERFAMILY:0047118; Dbxref=SCOP:47113; Description=histone-fold; score=52.80; evalue=1.70e-14;					11093	K03126
comp12146_c0_seq1	805	0.0023653	0	0.0413021	8.9204e-06	0.0767766	1.29508e-05	0.867166	0.578009	0.726407	0.574479								741		K05656
comp12147_c0_seq1	806	0.0149004	6.83187e-05	0	0	0	0	0.683222	0.656828	0.512758	0.78338
comp12147_c1_seq1	807	0.0250675	0.000202751	0	0.0040132	0.171141	0.000238002	0.499277	0.604282	0.363203	0.28724
comp12149_c0_seq1	808	0.86296	6.03357e-13	0.0631446	3.37784e-07	0.891483	6.55168e-12	1.10367	0.683101	0.235014	0.28724									23214
comp12150_c0_seq1	809	0	0	3.7286e-06	0	0	0	9.38116	6.67337	9.6783	8.69552			Name=Pfam:Prenyltrans; Dbxref=Pfam:PF00432.16; Description=prenyltransferase and squalene oxidase repeat; Ontology_term=InterPro:IPR001330; score=125.20; evalue=4.10e-37;	Name=SUPERFAMILY:0046282; Dbxref=SCOP:48239; Description=terpenoid cyclases/protein prenyltransferases; score=296.00; evalue=3.70e-88;	Name=Swiss-Prot:P49355; Dbxref=Swiss-Prot:P49355; Description=protein farnesyltransferase subunit beta os bos taurus gn fntb pe 2 sv 1; Ontology_term=InterPro:IPR001330,InterPro:IPR008930,InterPro:IPR026872; score=269.63; evalue=6.22e-85;			24404	11623	K05954
comp12150_c1_seq1	810	0	0	0	0	0.0237891	0	6.64827	6.06909	5.96081	3.99524			Name=Pfam:PH; Dbxref=Pfam:PF00169.24; Description=ph domain; Ontology_term=InterPro:IPR001849; score=45.50; evalue=6.30e-12;	Name=SUPERFAMILY:0050517; Dbxref=SCOP:50729; Description=ph domain-like; score=61.40; evalue=5.50e-17;				24404	63368	K05954
comp12150_c2_seq1	811	1.01652e-05	0.0484607	0.00017768	0.0251065	0.133462	0.000910617	0.420444	0.578009	0.683677	0.261127
comp12151_c0_seq1	812	0	0	0	0	1.0206e-07	0	4.54605	4.57152	4.25162	3.89079									7710
comp12154_c0_seq1	813	0	0.000839254	0	0	5.87799e-07	0	2.78544	2.89004	3.93114	2.66349				Name=SUPERFAMILY:0049814; Dbxref=SCOP:56784; Description=had-like; score=32.50; evalue=6.40e-08;
comp12154_c1_seq1	814	0	1.06006e-05	0	0	0	0	7.43661	8.72268	11.0029	8.06882				Name=SUPERFAMILY:0049814; Dbxref=SCOP:56784; Description=had-like; score=32.50; evalue=6.40e-08;					18747
comp12155_c0_seq1	815	0.115326	0	0	0	0	0	20.3915	13.951	10.7679	13.9703				Name=SUPERFAMILY:0046833; Dbxref=SCOP:53448; Description=nucleotide-diphospho-sugar transferases; score=26.10; evalue=5.40e-06;				68202	138618
comp12155_c1_seq1	816	0.00226608	0	0.20499	0	0.000547942	0	3.99422	2.10185	2.69198	2.95073				Name=SUPERFAMILY:0046833; Dbxref=SCOP:53448; Description=nucleotide-diphospho-sugar transferases; score=26.10; evalue=5.40e-06;				68202
comp12156_c0_seq1	817	0.997816	6.58082e-18	0.732873	4.22548e-12	0.995974	3.41423e-16	1.23505	0.367824	0.0854596	0.156676		Down, LowP&LowL
comp12156_c1_seq1	818	0.898548	3.79382e-12	0.597497	3.06296e-09	0.978832	3.49525e-12	0.893444	0.262731	0.128189	0.104451		Down, LowL
comp12156_c2_seq1	819	0.999998	0	0.999758	0	1	0	2.75916	0.472916	0.341838	0.28724		Down, Gen Stress							24306
comp12157_c0_seq1	820	0.988228	0	5.65664e-05	0	0.18875	0	4.86139	3.65196	1.6451	2.63738		Down, LowP							33811
comp12157_c1_seq1	821	0.926142	0	0.0246496	0	0.234002	0	3.23216	2.02303	1.13234	1.72344
comp12158_c0_seq1	822	0.99594	2.55873e-20	0.926434	4.2632e-16	0.998052	2.27115e-19	1.49783	0.341551	0.192284	0.208901		Down, LowP&LowL							26884
comp12159_c0_seq1	823	1	0	0	0	0	0	10.5111	12.6899	2.4356	7.67713		Down, LowP					EGB08578.1	63942	4852
comp1216_c0_seq1	824	1	0	0.99288	0	1	0	4.65116	1.47129	0.534122	0.313352		Down, Gen Stress							22667
comp12160_c0_seq1	825	0	0	0.0242664	0	0	0.186892	4.80883	2.91632	4.3798	9.00888								63553	2517
comp12160_c0_seq2	826	0	2.85335e-07	0.0776465	0	0	0.80891	3.65261	2.10185	4.3798	8.17327								63553	100897
comp12161_c0_seq1	827	1.26012e-06	0.0543448	0.0645423	0.000253049	0.644829	4.53929e-06	0.499277	0.315277	0.833231	0.130563
comp12162_c0_seq1	828	0	0.00568597	0.0270907	0.00016029	0.699189	3.44451e-07	0.604388	0.446643	0.747771	0.156676								60527
comp12163_c0_seq1	829	0	1.16635e-05	0	0.00284607	0.00109747	0	2.89055	4.28252	3.52521	2.19347
comp12164_c0_seq1	830	0.999967	0	0.999992	0	1	0	1.83944	0.0262731	0.128189	0.0261127		Down, Gen Stress	Name=Pfam:ubiquitin; Dbxref=Pfam:PF00240.18; Description=ubiquitin family; Ontology_term=InterPro:IPR000626; score=97.70; evalue=1.50e-28;	Name=SUPERFAMILY:0050460; Dbxref=SCOP:54236; Description=ubiquitin-like; score=88.00; evalue=2.00e-25;	Name=Swiss-Prot:P46575; Dbxref=Swiss-Prot:P46575; Description=ubiquitin-60s ribosomal protein l40 os eimeria bovis pe 2 sv 2; Ontology_term=InterPro:IPR000626,InterPro:IPR001975,InterPro:IPR019954,InterPro:IPR019955,InterPro:IPR019956; score=116.70; evalue=1.82e-33;	Name=JCVI_TIGRFAMS:TIGR00601; Dbxref=JCVI_TIGRFAMS:TIGR00601; Description=rad23: uv excision repair protein rad23; Ontology_term=InterPro:IPR004806; score=51.00; evalue=2.70e-14;	AAX54530.1		26362	K08770
comp12166_c0_seq1	831	0.282521	5.01714e-05	0.295224	8.52603e-05	0	0.0162296	0.367889	0.105092	0.106824	0.443916								5962
comp12166_c1_seq1	832	0.59001	5.08475e-14	0.595345	7.26291e-13	0	0.491208	1.52411	0.578009	0.576852	3.18575			Name=Pfam:TTL; Dbxref=Pfam:PF03133.10; Description=tubulin-tyrosine ligase family; Ontology_term=InterPro:IPR004344; score=95.10; evalue=3.10e-27;		Name=Swiss-Prot:A4Q9F6; Dbxref=Swiss-Prot:A4Q9F6; Description=tubulin polyglutamylase ttll13 os mus musculus gn ttll13 pe 2 sv 1; Ontology_term=InterPro:IPR004344; score=106.69; evalue=2.50e-25;			5962	123391	K16582
comp12167_c0_seq1	833	0	0	0	0	0	0.859028	0.604388	0.630555	0.534122	1.77566								63942	130541
comp12169_c0_seq1	834	0	0.00508005	0	0	0	0.00368632	6.01761	5.83263	9.97741	9.68781			Name=Pfam:DUF393; Dbxref=Pfam:PF04134.7; Description=protein of unknown function duf393; Ontology_term=InterPro:IPR007263; score=80.80; evalue=1.40e-22;		Name=Swiss-Prot:Q9SSR1; Dbxref=Swiss-Prot:Q9SSR1; Description=dcc family protein at1g52590 chloroplastic os arabidopsis thaliana gn at1g52590 pe 1 sv 1; Ontology_term=InterPro:IPR007263; score=111.69; evalue=1.90e-29;			71789	8167
comp12170_c0_seq1	835	0.00192078	0	0	0	0	0	7.09499	5.62245	4.50799	6.84152									63817
comp12170_c1_seq1	836	0	0	0	0	0	0.00103928	7.62055	8.32858	6.49493	12.1946
comp12170_c2_seq1	837	0	0	0.00516723	0	0.628858	0	3.62633	2.4434	3.54657	1.6451									11902
comp12171_c0_seq1	838	2.04111e-06	0.0317046	0.0227681	0	0	0.822545	0.551833	0.42037	0.854596	1.59287
comp12171_c1_seq1	839	5.45415e-06	0.000371835	0.0237781	8.16314e-07	0	0.207126	1.1825	0.814467	1.30326	2.16735								71891	121084
comp12172_c0_seq1	840	0.00187905	0	0.158393	3.21578e-08	0.0356579	3.11858e-06	1.10367	0.578009	0.918691	0.78338
comp12173_c0_seq1	841	0.993641	0	2.31283e-05	0	0.915359	0	15.0834	9.7736	6.17446	6.73707		Down, LowP					EGB08754.1	63917	7818
comp12174_c0_seq1	842	0.258155	8.95742e-08	1.75432e-07	0.0264718	0	0	0.840888	1.26111	0.363203	0.861719
comp12174_c1_seq1	843	0	0	0	0	0	0.00739567	0.762055	0.84074	0.662312	0.913944
comp12175_c0_seq1	844	0.960802	0	6.97772e-05	0	0	0.0240442	3.10078	2.52222	1.00415	5.03975		Down, LowP	Name=Pfam:MBD; Dbxref=Pfam:PF01429.14; Description=methyl-cpg binding domain; Ontology_term=InterPro:IPR001739; score=27.00; evalue=2.10e-06;	Name=SUPERFAMILY:0049847; Dbxref=SCOP:54171; Description=dna-binding domain; score=31.20; evalue=1.10e-07;			EGB07619.1	64731	3474
comp12176_c0_seq1	845	0	0.0350108	2.19827e-07	5.89366e-07	3.58199e-06	3.73373e-07	2.28617	2.31203	3.80295	2.21958			Name=Pfam:TRAM_LAG1_CLN8; Dbxref=Pfam:PF03798.11; Description=tlc domain; Ontology_term=InterPro:IPR006634; score=59.80; evalue=2.20e-16;						93689
comp12177_c0_seq1	846	1	0	0	0.999584	0	0	38.7597	86.3597	10.8534	24.4676	Up, LowN	Down, LowP	Name=Pfam:GAF_3; Dbxref=Pfam:PF13492.1; Description=gaf domain; Ontology_term=InterPro:IPR003018; score=41.40; evalue=1.20e-10;	Name=SUPERFAMILY:0048136; Dbxref=SCOP:55781; Description=gaf domain-like; score=48.00; evalue=9.20e-13;			EGB03711.1	72664
comp12177_c0_seq3	847	1	0	0	0.998327	0	0	41.5714	91.194	11.3448	27.0005	Up, LowN	Down, LowP	Name=Pfam:GAF_3; Dbxref=Pfam:PF13492.1; Description=gaf domain; Ontology_term=InterPro:IPR003018; score=41.40; evalue=1.20e-10;	Name=SUPERFAMILY:0048136; Dbxref=SCOP:55781; Description=gaf domain-like; score=48.00; evalue=9.20e-13;			EGB03711.1	72664
comp12179_c0_seq1	848	0.0601259	3.25109e-07	0.337567	1.18244e-08	0.105325	1.97132e-06	0.998555	0.42037	0.598217	0.626704								65147
comp1218_c0_seq1	849	0.0085255	0	0.0104182	0	0.0117193	0	2.6015	1.7603	1.73056	1.80178				Name=SUPERFAMILY:0050173; Dbxref=SCOP:46934; Description=uba-like; score=29.80; evalue=2.50e-07;					13015
comp12180_c0_seq1	850	0	1	0.991111	0	0	0.00066466	1.73433	0.289004	13.1394	2.08901	Up, LowP	Down, LowN	Name=Pfam:PAS_9; Dbxref=Pfam:PF13426.1; Description=pas domain; score=94.10; evalue=5.20e-27;	Name=SUPERFAMILY:0046903; Dbxref=SCOP:55785; Description=pyp-like sensor domain (pas domain); score=87.60; evalue=3.20e-25;	Name=Swiss-Prot:Q2QYY8; Dbxref=Swiss-Prot:Q2QYY8; Description=phototropin-1a os oryza sativa subsp. japonica gn phot1a pe 1 sv 2; Ontology_term=InterPro:IPR000014,InterPro:IPR000700,InterPro:IPR000719,InterPro:IPR001610,InterPro:IPR002290,InterPro:IPR008271,InterPro:IPR011009,InterPro:IPR017441; score=140.97; evalue=3.81e-34;	Name=JCVI_TIGRFAMS:TIGR00229; Dbxref=JCVI_TIGRFAMS:TIGR00229; Description=sensory_box: pas domain s-box protein; Ontology_term=InterPro:IPR000014; score=46.90; evalue=6.00e-13;	EGB06796.1	28731		K08282
comp12180_c1_seq1	851	0	1	0.999917	0	0	9.93847e-05	6.98988	2.0493	48.5624	10.4973	Up, LowP	Down, LowN	Name=Pfam:PAS_9; Dbxref=Pfam:PF13426.1; Description=pas domain; score=94.10; evalue=5.20e-27;	Name=SUPERFAMILY:0046903; Dbxref=SCOP:55785; Description=pyp-like sensor domain (pas domain); score=87.60; evalue=3.20e-25;	Name=Swiss-Prot:Q2QYY8; Dbxref=Swiss-Prot:Q2QYY8; Description=phototropin-1a os oryza sativa subsp. japonica gn phot1a pe 1 sv 2; Ontology_term=InterPro:IPR000014,InterPro:IPR000700,InterPro:IPR000719,InterPro:IPR001610,InterPro:IPR002290,InterPro:IPR008271,InterPro:IPR011009,InterPro:IPR017441; score=140.97; evalue=3.81e-34;	Name=JCVI_TIGRFAMS:TIGR00229; Dbxref=JCVI_TIGRFAMS:TIGR00229; Description=sensory_box: pas domain s-box protein; Ontology_term=InterPro:IPR000014; score=46.90; evalue=6.00e-13;	EGB06796.1	28731	14880	K08282
comp12181_c0_seq1	852	0.0115009	1.73245e-07	0.163124	4.39631e-09	0.587784	5.66404e-11	1.28761	0.683101	0.918691	0.522254
comp12182_c0_seq1	853	6.74071e-06	0	0.00127616	0	0	0	5.72855	3.83588	4.27298	5.40533								61277	26106
comp12184_c0_seq1	854	2.63551e-05	0	0	0.173451	0	0.868623	7.30522	13.8722	5.10621	16.0332									26258
comp12185_c0_seq1	855	0	0	0	0	0	0	59.2826	56.855	60.014	82.9861								16921	62834	K03704
comp12185_c0_seq2	856	0	0	0	0	0	0	44.6722	40.8547	41.3838	65.1511								16921	117950	K03704
comp12186_c0_seq1	857	0.870186	1.2032e-14	0.00453027	1.58583e-06	0.784719	8.69453e-12	1.28761	1.02465	0.320473	0.443916
comp12186_c0_seq2	858	0	0	0	0	0	1.25196e-05	3.86283	3.78333	3.88841	4.90918									19879
comp12187_c0_seq1	859	0.0277051	0.00011279	0	0	0.798863	2.2267e-07	0.604388	0.656828	0.427298	0.130563								65655
comp12187_c1_seq1	860	0	0	0	0	0	0	6.17527	6.41064	5.21304	5.84924								65655	6931
comp12188_c0_seq1	861	0	0	0	0	0	0.016125	10.8264	11.2974	10.7252	19.1145								65751	123330
comp1219_c0_seq1	862	0.892846	0	0.723837	0	0.754436	0	3.23216	1.31366	1.17507	1.35786									21740
comp12190_c0_seq1	863	0.0234809	0	1.22794e-06	0	0.110021	0	3.49494	3.07396	2.13649	2.01068									10904
comp121908_c0_seq1	864	0.06668	9.70169e-06	0.882937	8.88523e-10	0.971459	1.97611e-10	0.709499	0.0525462	0.427298	0.0522254		Down, LowL
comp12191_c0_seq1	865	0.925041	5.73204e-16	0.526799	4.91337e-12	0.948808	6.77126e-15	1.419	0.551736	0.341838	0.365578								70546	30588
comp12192_c0_seq1	866	0	0.00014596	2.64821e-06	0.000103015	0	0.0346812	1.55039	1.68148	1.77329	2.37625									96206
comp12193_c0_seq1	867	5.52132e-07	0.057093	0.145448	5.16659e-05	0.253392	8.25689e-05	0.525555	0.262731	0.897326	0.261127
comp12193_c1_seq1	868	0	0.662513	0	0	0.239254	2.96684e-05	0.604388	0.709374	1.66646	0.313352									99894
comp12195_c0_seq1	869	0.995318	0	0.986598	0	0.997706	0	1.60294	0.262731	0.235014	0.261127		Down, Gen Stress					EGB06493.1	65499	4306
comp12196_c0_seq1	870	0.401147	1.5795e-06	0	0	0	0	0.525555	0.472916	0.149554	0.574479								63501
comp12197_c0_seq1	871	0	0	0	0	0	0	9.45999	7.09374	6.83677	11.5679									13550
comp12198_c0_seq1	872	1	0	1	0	1	0	3.62633	0.315277	0.0427298	0.104451		Down, Gen Stress	Name=Pfam:CitMHS; Dbxref=Pfam:PF03600.11; Description=citrate transporter; Ontology_term=InterPro:IPR004680; score=32.30; evalue=3.50e-08;			Name=JCVI_TIGRFAMS:TIGR00785; Dbxref=JCVI_TIGRFAMS:TIGR00785; Description=dass: transporter divalent anion:na+ symporter (dass) family; Ontology_term=InterPro:IPR001898; score=25.10; evalue=1.40e-06;	EGB13006.1	60761	178
comp12199_c0_seq1	873	0.777482	0	0	0	0	0	11.9827	8.6964	5.51214	12.9519			Name=Pfam:PTR2; Dbxref=Pfam:PF00854.16; Description=pot family; Ontology_term=InterPro:IPR000109; score=103.90; evalue=6.70e-30;	Name=SUPERFAMILY:0042501; Dbxref=SCOP:103473; Description=mfs general substrate transporter; score=55.90; evalue=2.50e-15;	Name=Swiss-Prot:Q84WG0; Dbxref=Swiss-Prot:Q84WG0; Description=probable peptide/nitrate transporter at2g02020 os arabidopsis thaliana gn at2g02020 pe 2 sv 2; Ontology_term=InterPro:IPR000109,InterPro:IPR016196,InterPro:IPR018456; score=169.86; evalue=6.87e-45;	Name=JCVI_TIGRFAMS:TIGR00926; Dbxref=JCVI_TIGRFAMS:TIGR00926; Description=2a1704: oligopeptide transporter peptide:h+ symporter; Ontology_term=InterPro:IPR004768; score=151.00; evalue=9.60e-45;		64199	12402	K14206
comp122_c0_seq1	874	0.122612	0.00223244	0	0.0315488	0.327683	0.00378821	0.183944	0.262731	0.0640947	0.0522254								71230
comp12200_c0_seq1	875	0.998587	0	0.966832	0	0.999538	0	1.57667	0.315277	0.170919	0.182789		Down, Gen Stress							47128
comp12202_c0_seq1	876	0.0262728	0	0.00892389	0	0.999897	0	4.46722	2.86377	2.67061	1.14896		Down, LowL					YP_003002090.1			K01601
comp12203_c0_seq1	877	0.923595	8.38629e-15	0.997697	9.0766e-18	0.971237	1.41683e-14	1.26133	0.0525462	0.256379	0.261127		Down, LowN&LowL							26127
comp12204_c0_seq1	878	0.0026416	0	1.24677e-06	0	0	0	5.28183	4.22997	3.41838	5.90147								60482	21913
comp12205_c0_seq1	879	0.446719	1.17091e-12	0.226196	1.3605e-10	0.179569	2.13368e-09	1.47155	0.735647	0.619582	0.835606								62282
comp12206_c0_seq1	880	0.00117616	0	0	0	0	0	8.96072	7.48784	5.61897	7.65102									62977
comp12206_c0_seq2	881	0	0	0	0	0	0	8.19866	7.14629	6.66585	7.18099									133688
comp12207_c0_seq1	882	0.000198142	0	0	0.276221	0	0	11.6673	22.8051	7.39226	12.6385			Name=Pfam:WD40; Dbxref=Pfam:PF00400.27; Description=wd domain g-beta repeat; Ontology_term=InterPro:IPR001680; score=35.30; evalue=6.20e-09;	Name=SUPERFAMILY:0048759; Dbxref=SCOP:50978; Description=wd40 repeat-like; score=105.10; evalue=3.80e-30;	Name=Swiss-Prot:Q96EX3; Dbxref=Swiss-Prot:Q96EX3; Description=wd repeat-containing protein 34 os homo sapiens gn wdr34 pe 1 sv 2; Ontology_term=InterPro:IPR001680,InterPro:IPR015943,InterPro:IPR017986; score=168.32; evalue=1.09e-43;			54930	80457
comp12207_c0_seq2	883	0.00547092	0	0	0.384663	0	0	11.5885	23.0941	6.85813	12.8213			Name=Pfam:WD40; Dbxref=Pfam:PF00400.27; Description=wd domain g-beta repeat; Ontology_term=InterPro:IPR001680; score=35.30; evalue=6.20e-09;	Name=SUPERFAMILY:0048759; Dbxref=SCOP:50978; Description=wd40 repeat-like; score=105.10; evalue=3.80e-30;	Name=Swiss-Prot:Q96EX3; Dbxref=Swiss-Prot:Q96EX3; Description=wd repeat-containing protein 34 os homo sapiens gn wdr34 pe 1 sv 2; Ontology_term=InterPro:IPR001680,InterPro:IPR015943,InterPro:IPR017986; score=168.32; evalue=1.09e-43;			54930
comp12208_c0_seq1	884	0.568524	0	0.816655	0	0	1	3.10078	1.18229	1.36735	13.448	Up, LowL		Name=Pfam:cNMP_binding; Dbxref=Pfam:PF00027.24; Description=cyclic nucleotide-binding domain; Ontology_term=InterPro:IPR000595; score=39.90; evalue=2.40e-10;	Name=SUPERFAMILY:0052861; Dbxref=SCOP:51206; Description=camp-binding domain-like; score=39.20; evalue=4.20e-10;					17900
comp12209_c0_seq1	885	0.0593185	1.00565e-07	3.3428e-08	0.00955318	0	0.434502	1.10367	1.55011	0.662312	2.29792
comp1221_c0_seq1	886	0.978791	7.0993e-16	0.991262	3.63431e-16	0.169855	1.61497e-07	1.12994	0.0525462	0.128189	0.652817		Down, Nut Stress
comp12210_c0_seq1	887	0	0	4.51246e-05	0	0	0	8.11983	5.64872	6.77267	9.34834			Name=Pfam:SIR2; Dbxref=Pfam:PF02146.12; Description=sir2 family; Ontology_term=InterPro:IPR003000; score=63.50; evalue=1.70e-17;	Name=SUPERFAMILY:0047535; Dbxref=SCOP:52467; Description=dhs-like nad/fad-binding domain; score=135.90; evalue=1.00e-39;	Name=Swiss-Prot:Q8BKJ9; Dbxref=Swiss-Prot:Q8BKJ9; Description=nad-dependent protein deacetylase sirtuin-7 os mus musculus gn sirt7 pe 2 sv 2; Ontology_term=InterPro:IPR003000,InterPro:IPR026590; score=119.78; evalue=5.87e-29;				109634	K11417
comp12210_c0_seq2	888	0	0	0	0	0	0	7.17383	5.93773	5.85398	8.12104			Name=Pfam:SIR2; Dbxref=Pfam:PF02146.12; Description=sir2 family; Ontology_term=InterPro:IPR003000; score=63.50; evalue=1.70e-17;	Name=SUPERFAMILY:0047535; Dbxref=SCOP:52467; Description=dhs-like nad/fad-binding domain; score=135.90; evalue=1.00e-39;	Name=Swiss-Prot:Q8BKJ9; Dbxref=Swiss-Prot:Q8BKJ9; Description=nad-dependent protein deacetylase sirtuin-7 os mus musculus gn sirt7 pe 2 sv 2; Ontology_term=InterPro:IPR003000,InterPro:IPR026590; score=119.78; evalue=5.87e-29;				6923	K11417
comp12211_c0_seq1	889	0	0.898343	0	0.0732448	0	0.953595	0.945999	1.57639	2.77744	2.82017	Up, LowL
comp12211_c0_seq2	890	0	0.99398	2.05573e-11	0.495636	1.66409e-11	0.684491	0.499277	1.33993	2.32877	1.33175	Up, LowP								11248
comp12212_c0_seq1	891	0	0	0	0	0	8.79983e-07	3.10078	2.91632	3.09791	3.44687									30749
comp12212_c1_seq1	892	0	0	0.317253	2.24846e-05	0.743952	4.38295e-06	0.446722	0.131366	0.405933	0.078338
comp12213_c0_seq1	893	0	0.730878	0	0	0	1.63161e-06	8.30377	9.01168	17.5833	11.8813			Name=Pfam:CIA30; Dbxref=Pfam:PF08547.7; Description=complex i intermediate-associated protein 30 (cia30); Ontology_term=InterPro:IPR013857; score=29.90; evalue=3.80e-07;	Name=SUPERFAMILY:0050025; Dbxref=SCOP:49785; Description=galactose-binding domain-like; score=27.60; evalue=2.30e-06;					16316
comp12214_c0_seq1	894	0	0	0	3.0201e-05	0	0	3.81028	5.01817	4.40117	4.33471			Name=Pfam:Peptidase_C15; Dbxref=Pfam:PF01470.12; Description=pyroglutamyl peptidase; Ontology_term=InterPro:IPR000816; score=66.90; evalue=1.90e-18;	Name=SUPERFAMILY:0047437; Dbxref=SCOP:53182; Description=pyrrolidone carboxyl peptidase (pyroglutamate aminopeptidase); score=129.40; evalue=8.90e-38;		Name=JCVI_TIGRFAMS:TIGR00504; Dbxref=JCVI_TIGRFAMS:TIGR00504; Description=pyro_pdase: pyroglutamyl-peptidase i; Ontology_term=InterPro:IPR000816; score=61.40; evalue=2.50e-17;		28248	3317	K01304
comp12214_c1_seq1	895	0.000692319	0	0.0578557	4.74849e-09	0.00754454	3.59837e-07	1.52411	0.945832	1.26053	1.17507								28520	7108	K04794
comp12215_c0_seq1	896	3.62644e-07	0.0206217	0.833155	2.08133e-09	0	0	0.709499	0.0788194	1.06824	0.757268								15577		K00995
comp12217_c0_seq1	897	0.710826	1.01517e-08	9.3869e-07	0.0393512	0.320653	8.80276e-06	0.656944	1.02465	0.106824	0.313352
comp12217_c1_seq1	898	0.879489	3.07882e-10	1.31081e-10	0.19545	0.808624	2.22324e-08	0.735777	1.47129	0.0854596	0.182789
comp12218_c0_seq1	899	1.24839e-09	0.455222	0	0.0276706	0.0814044	0.00204803	0.289055	0.394097	0.875961	0.208901								66533
comp12218_c1_seq1	900	0	0.000175857	0.0177362	0	2.87359e-05	2.32951e-05	1.6555	1.12974	1.94421	1.6451									13493
comp12218_c1_seq2	901	3.54742e-06	0.0390848	0	0.0040132	0	0.0238567	0.499277	0.604282	0.790501	0.626704
comp12218_c1_seq3	902	0	0.325758	0	0	0	0	0.972277	0.945832	2.05103	0.887831								66533	92965
comp12219_c0_seq1	903	7.48802e-05	0	0.00585635	0	0.0417591	0	5.51833	3.5206	3.93114	3.2902									17881
comp12219_c1_seq1	904	0.193726	1.72128e-09	0.469886	1.86414e-10	0.00900994	7.48571e-06	1.20878	0.472916	0.598217	0.966169
comp12220_c0_seq1	905	0.981749	0	0.98109	0	0.22123	0	2.20733	0.525462	0.555487	1.20118		Down, Nut Stress					EGB10753.1	62222	27429
comp12222_c0_seq1	906	0.000238833	0	7.60711e-06	0	0	0	12.6659	8.53876	7.92638	12.8736								61930	19517
comp12223_c0_seq1	907	0	0	0	0	0	0	10.3009	11.5339	13.9085	8.77386									94068
comp122237_c0_seq1	908	0	0	0	0	0	0	0.157667	0.210185	0.213649	0.182789
comp12224_c0_seq1	909	3.04612e-06	0.0630391	0	0.0110259	0	0	0.420444	0.525462	0.726407	0.443916
comp12225_c0_seq1	910	3.22986e-06	0	0	0.000719371	0	0	15.8455	27.1401	10.2979	16.6338			Name=Pfam:Aldo_ket_red; Dbxref=Pfam:PF00248.16; Description=aldo/keto reductase family; Ontology_term=InterPro:IPR023210; score=159.70; evalue=5.70e-47;	Name=SUPERFAMILY:0051795; Dbxref=SCOP:51430; Description=nad(p)-linked oxidoreductase; score=217.80; evalue=1.10e-64;	Name=Swiss-Prot:A4TE41; Dbxref=Swiss-Prot:A4TE41; Description=uncharacterized oxidoreductase mflv_4205 os mycobacterium gilvum (strain pyr-gck) gn mflv_4205 pe 3 sv 1; Ontology_term=InterPro:IPR001395,InterPro:IPR018170,InterPro:IPR020471,InterPro:IPR023210; score=164.08; evalue=1.83e-46;			13263	8912	K00002
comp12226_c0_seq2	911	0	0.0118221	0	0.000386587	0	7.8765e-06	3.33728	4.65034	5.42668	4.02135									8753
comp12227_c0_seq1	912	0.0404231	0	1.21371e-05	0	0.937093	0	11.4834	7.77684	6.40947	4.96141			Name=Pfam:Kinesin; Dbxref=Pfam:PF00225.18; Description=kinesin motor domain; Ontology_term=InterPro:IPR001752; score=337.70; evalue=4.60e-101;	Name=SUPERFAMILY:0049369; Dbxref=SCOP:52540; Description=p-loop containing nucleoside triphosphate hydrolases; score=383.50; evalue=4.80e-115;	Name=Swiss-Prot:Q9FHN8; Dbxref=Swiss-Prot:Q9FHN8; Description=kinesin-like calmodulin-binding protein os arabidopsis thaliana gn kcbp pe 1 sv 1; Ontology_term=InterPro:IPR000299,InterPro:IPR000857,InterPro:IPR001752,InterPro:IPR011254,InterPro:IPR014352,InterPro:IPR018979,InterPro:IPR019748,InterPro:IPR019749,InterPro:IPR019821,InterPro:IPR027417; score=358.22; evalue=4.51e-109;			29026		K10394
comp12227_c1_seq1	913	0.000197491	0	0	0	0.915553	0	13.5068	9.51087	8.43914	5.9798			Name=Pfam:Kinesin; Dbxref=Pfam:PF00225.18; Description=kinesin motor domain; Ontology_term=InterPro:IPR001752; score=337.70; evalue=4.60e-101;	Name=SUPERFAMILY:0049369; Dbxref=SCOP:52540; Description=p-loop containing nucleoside triphosphate hydrolases; score=383.50; evalue=4.80e-115;	Name=Swiss-Prot:Q9FHN8; Dbxref=Swiss-Prot:Q9FHN8; Description=kinesin-like calmodulin-binding protein os arabidopsis thaliana gn kcbp pe 1 sv 1; Ontology_term=InterPro:IPR000299,InterPro:IPR000857,InterPro:IPR001752,InterPro:IPR011254,InterPro:IPR014352,InterPro:IPR018979,InterPro:IPR019748,InterPro:IPR019749,InterPro:IPR019821,InterPro:IPR027417; score=358.22; evalue=4.51e-109;			14287	14997	K10406
comp12227_c2_seq1	914	0.00409497	0	0.000630053	0	0.747245	0	11.4045	7.19884	6.79404	5.30087			Name=Pfam:Kinesin; Dbxref=Pfam:PF00225.18; Description=kinesin motor domain; Ontology_term=InterPro:IPR001752; score=337.70; evalue=4.60e-101;	Name=SUPERFAMILY:0049369; Dbxref=SCOP:52540; Description=p-loop containing nucleoside triphosphate hydrolases; score=383.50; evalue=4.80e-115;	Name=Swiss-Prot:Q9FHN8; Dbxref=Swiss-Prot:Q9FHN8; Description=kinesin-like calmodulin-binding protein os arabidopsis thaliana gn kcbp pe 1 sv 1; Ontology_term=InterPro:IPR000299,InterPro:IPR000857,InterPro:IPR001752,InterPro:IPR011254,InterPro:IPR014352,InterPro:IPR018979,InterPro:IPR019748,InterPro:IPR019749,InterPro:IPR019821,InterPro:IPR027417; score=358.22; evalue=4.51e-109;			14287		K10396
comp12228_c0_seq2	915	0.796361	6.82713e-12	0.905708	1.13452e-12	0.980865	7.13964e-13	1.02483	0.157639	0.235014	0.156676		Down, LowL						62957	34220
comp12228_c0_seq3	916	1	0	1	0	1	0	13.2703	3.41551	3.61067	4.20414		Down, Gen Stress						62957	33969
comp12229_c0_seq1	917	0.988026	0	0.33365	0	1	0	5.80738	2.91632	2.0724	0.731155		Down, LowP&LowL							51209
comp1223_c0_seq1	918	0.101895	2.98725e-07	0.48134	8.6369e-09	0.208828	7.37567e-07	0.945999	0.341551	0.534122	0.522254
comp12231_c0_seq1	919	0	0	0	0	0	0	0.446722	0.499189	0.384568	0.39169
comp12232_c0_seq1	920	0	0	0	0	0	0	10.5899	8.35485	11.9002	12.6124			Name=Pfam:UbiA; Dbxref=Pfam:PF01040.13; Description=ubia prenyltransferase family; Ontology_term=InterPro:IPR000537; score=47.20; evalue=1.40e-12;			Name=JCVI_TIGRFAMS:TIGR02235; Dbxref=JCVI_TIGRFAMS:TIGR02235; Description=mena_cyano-plnt: 1 4-dihydroxy-2-naphthoate phytyltransferase; Ontology_term=InterPro:IPR011937; score=23.00; evalue=9.20e-06;			3575
comp122326_c0_seq1	921	0.0733003	4.49949e-05	0.099767	8.65458e-05	0.0966733	0.000322889	0.551833	0.315277	0.320473	0.365578
comp12233_c0_seq1	922	0.655949	5.68925e-12	0.0164855	9.31134e-07	0.290164	1.28489e-08	1.20878	0.867013	0.405933	0.626704								22507		K10418
comp12234_c0_seq1	923	0.00016392	0	0	0	0	0	11.1418	11.5076	7.11451	11.5157			Name=Pfam:PDDEXK; Dbxref=Pfam:PF12705.2; Description=pd-(d/e)xk nuclease superfamily; score=138.00; evalue=3.10e-40;	Name=SUPERFAMILY:0050352; Dbxref=SCOP:52980; Description=restriction endonuclease-like; score=50.00; evalue=2.10e-13;		Name=JCVI_TIGRFAMS:TIGR02786; Dbxref=JCVI_TIGRFAMS:TIGR02786; Description=addb_alphas: double-strand break repair protein addb; Ontology_term=InterPro:IPR014153; score=26.50; evalue=3.60e-07;			139769
comp12235_c0_seq1	924	1	0	0.99929	0	0	0	12.4031	4.54525	2.30741	10.1317		Down, Nut Stress					EGB08364.1	64203	23516
comp12236_c0_seq1	925	2.752e-05	0.0708005	3.47416e-06	0.189352	0	0	0.315333	0.683101	0.555487	0.261127								71864
comp12237_c0_seq1	926	0	1	1.54532e-05	0	0	0.922708	8.33005	5.88518	25.1679	18.5139	Up, LowP						EOD26805.1		19967
comp12238_c0_seq1	927	0	0	0	0	0	3.67987e-06	7.64683	8.06585	7.99047	10.9151								25325	17451	K13348
comp12239_c0_seq1	928	1.97384e-07	0	0	0	0	0.0144052	6.75338	7.19884	5.12758	11.4635			Name=Pfam:Glyco_transf_8; Dbxref=Pfam:PF01501.15; Description=glycosyl transferase family 8; Ontology_term=InterPro:IPR002495; score=40.00; evalue=2.40e-10;	Name=SUPERFAMILY:0047989; Dbxref=SCOP:53448; Description=nucleotide-diphospho-sugar transferases; score=79.10; evalue=3.50e-22;	Name=Swiss-Prot:Q8GWB7; Dbxref=Swiss-Prot:Q8GWB7; Description=putative glucuronosyltransferase pgsip6 os arabidopsis thaliana gn pgsip6 pe 2 sv 1; Ontology_term=InterPro:IPR002495; score=127.10; evalue=1.54e-32;				97301
comp12240_c0_seq1	929	0	0	0	0	0	4.44754e-05	6.72711	8.45994	6.25992	9.84448			Name=Pfam:SET; Dbxref=Pfam:PF00856.23; Description=set domain; Ontology_term=InterPro:IPR001214; score=27.30; evalue=3.00e-06;	Name=SUPERFAMILY:0040998; Dbxref=SCOP:82199; Description=set domain; score=80.70; evalue=1.30e-22;				61664	139351
comp12240_c1_seq1	930	0.89409	0	0.995399	0	0.993689	0	2.57522	0.578009	0.875961	0.67893		Down, LowN&LowL							26679
comp12241_c0_seq1	931	0	0.125786	0	0	0	8.25779e-07	16.7127	22.989	31.9192	26.3477			Name=Pfam:ubiquitin; Dbxref=Pfam:PF00240.18; Description=ubiquitin family; Ontology_term=InterPro:IPR000626; score=42.50; evalue=2.70e-11;	Name=SUPERFAMILY:0050579; Dbxref=SCOP:54236; Description=ubiquitin-like; score=39.50; evalue=2.60e-10;		Name=JCVI_TIGRFAMS:TIGR00601; Dbxref=JCVI_TIGRFAMS:TIGR00601; Description=rad23: uv excision repair protein rad23; Ontology_term=InterPro:IPR004806; score=25.30; evalue=1.70e-06;			16154
comp12243_c0_seq1	932	0	0.0207966	0	0	0	0	11.825	12.9264	21.3222	8.95665			Name=Pfam:Kelch; Dbxref=Pfam:PF01344.20; Description=kelch motif; Ontology_term=InterPro:IPR006652; score=70.80; evalue=4.20e-20;	Name=SUPERFAMILY:0052715; Dbxref=SCOP:117281; Description=kelch motif; score=126.50; evalue=9.10e-37;		Name=JCVI_TIGRFAMS:TIGR03547; Dbxref=JCVI_TIGRFAMS:TIGR03547; Description=muta_rot_yjht: mutatrotase yjht family; Ontology_term=InterPro:IPR019936; score=31.10; evalue=2.80e-08;			2663	K10459
comp12244_c0_seq1	933	0.999996	0	0.999893	0	0.999985	0	2.10222	0.210185	0.149554	0.235014		Down, Gen Stress					EGB05631.1	66286	26967
comp12245_c0_seq1	934	0.74026	0	0.602817	0	0.0221709	0	1.76061	0.683101	0.619582	1.2273								65854	31235
comp12246_c0_seq1	935	2.54773e-05	0	0	0.999926	0	1.00198e-07	2.96939	9.27441	2.4356	3.15963	Up, LowN								6984
comp12246_c0_seq4	936	0.390863	0	0	0.997434	0	2.13977e-06	2.39128	7.09374	1.11097	2.4807	Up, LowN
comp12248_c0_seq1	937	0.0372682	0	0.287636	0	0.00109985	0	2.33872	1.15602	1.43145	1.854								27878	25519	K01189
comp12248_c1_seq1	938	0.0995354	0	0.0060167	0	0.00129469	0	2.91683	1.99676	1.62373	2.19347								27878	30739	K07407
comp12249_c0_seq1	939	0.010792	0	0	0	0.136786	0	17.7638	12.0594	10.0629	9.4789			Name=Pfam:ArfGap; Dbxref=Pfam:PF01412.13; Description=putative gtpase activating protein for arf; Ontology_term=InterPro:IPR001164; score=137.00; evalue=2.10e-40;	Name=SUPERFAMILY:0036355; Dbxref=SCOP:57863; Description=arfgap/reco-like zinc finger; score=139.90; evalue=2.30e-41;	Name=Swiss-Prot:Q9FL69; Dbxref=Swiss-Prot:Q9FL69; Description=probable adp-ribosylation factor gtpase-activating protein agd5 os arabidopsis thaliana gn agd5 pe 1 sv 1; Ontology_term=InterPro:IPR001164; score=119.78; evalue=4.25e-31;			28364	26292	K12486
comp12250_c0_seq1	940	0	3.50629e-05	0.000327065	0	0	0.00591642	2.39128	1.94421	2.88426	3.47299								65733	100010
comp12251_c0_seq1	941	0	0.895361	0	0.81454	0.519576	0	1.57667	3.94097	4.14479	0.705042									7012
comp122511_c0_seq1	942	0.0584893	0.00102395	0	0	0.392444	0.00037109	0.315333	0.289004	0.192284	0.104451
comp12254_c0_seq1	943	4.35201e-13	0.728109	0.247162	0.000148511	0	0	0.341611	0.105092	1.2178	0.39169								67092
comp12255_c0_seq1	944	0.0022615	0	0.0121164	0	0.989747	0	1.68178	1.18229	1.28189	0.365578		Down, LowL	Name=Pfam:PDZ; Dbxref=Pfam:PF00595.19; Description=pdz domain (also known as dhr or glgf); Ontology_term=InterPro:IPR001478; score=29.00; evalue=7.70e-07;	Name=SUPERFAMILY:0050584; Dbxref=SCOP:50156; Description=pdz domain-like; score=31.50; evalue=9.70e-08;					98366
comp12256_c0_seq1	945	0.970568	0	0.44098	0	0	0.0383671	1.86572	0.814467	0.448663	2.95073		Down, LowP					EGB08737.1	71571	17365
comp12258_c0_seq1	946	0.795236	1.33523e-12	0.0301913	1.01443e-06	0.963053	6.84793e-13	1.12994	0.76192	0.299109	0.235014		Down, LowL					EGB07786.1	71752
comp12259_c0_seq1	947	0.00264711	0	0.99199	0	0	0.99999	3.94166	1.18229	2.64925	11.8813	Up, LowL	Down, LowN	Name=Pfam:Mito_carr; Dbxref=Pfam:PF00153.22; Description=mitochondrial carrier protein; Ontology_term=InterPro:IPR018108; score=124.90; evalue=6.90e-37;	Name=SUPERFAMILY:0048588; Dbxref=SCOP:103506; Description=mitochondrial carrier; score=138.00; evalue=2.50e-40;	Name=Swiss-Prot:P23641; Dbxref=Swiss-Prot:P23641; Description=mitochondrial phosphate carrier protein os saccharomyces cerevisiae (strain atcc 204508 / s288c) gn mir1 pe 1 sv 1; Ontology_term=InterPro:IPR002067,InterPro:IPR018108,InterPro:IPR023395; score=149.44; evalue=7.01e-42;		EGB12645.1	60618	119988	K15102
comp1226_c0_seq1	948	0.488942	8.8024e-07	0.664166	5.28744e-07	0.957452	4.0468e-08	0.499277	0.0525462	0.106824	0		Down, LowL
comp12260_c0_seq1	949	0.029442	0	0	0	0	0	4.73	4.12488	2.7988	4.67417									10840
comp122604_c0_seq1	950	7.66883e-05	0.0217155	0.137448	0.000455166	0.0972828	0.00291617	0.341611	0.157639	0.470028	0.235014
comp12261_c0_seq1	951	0.267022	0	0.79735	0	0.999625	0	1.60294	0.499189	0.769136	0.182789		Down, LowL
comp12262_c0_seq1	952	0.0161051	0	0	0	0.0829578	0	6.8585	5.49108	4.0807	3.89079									40617
comp12263_c0_seq1	953	0	0	0	0	0	0	12.0615	10.3253	8.4605	11.2023								63390	66903
comp12264_c0_seq1	954	0	0.000133196	0	0	0	0	4.91394	4.57152	7.17861	4.46527									17617
comp12266_c0_seq1	955	0.0096657	1.49102e-05	0.349276	6.60878e-08	0	0	0.893444	0.367824	0.683677	0.78338								62291
comp12266_c1_seq1	956	0.0288905	1.0016e-05	0.122203	2.35075e-06	0.0370758	7.73008e-05	0.814611	0.446643	0.555487	0.600592								62291
comp12267_c0_seq1	957	0.390906	1.34685e-11	0.0780122	2.39808e-08	0.035821	3.58604e-07	1.31389	0.788194	0.555487	0.913944
comp12268_c0_seq1	958	0.999986	1.55717e-23	0.983338	1.10261e-17	0.999967	1.17976e-22	1.44528	0.210185	0	0.0522254		Down, Gen Stress	Name=Pfam:Exo_endo_phos; Dbxref=Pfam:PF03372.18; Description=endonuclease/exonuclease/phosphatase family; Ontology_term=InterPro:IPR005135; score=33.20; evalue=4.40e-08;	Name=SUPERFAMILY:0052568; Dbxref=SCOP:56219; Description=dnase i-like; score=40.50; evalue=2.50e-10;
comp12268_c1_seq1	959	1	0	1	0	0.999769	0	3.99422	0.604282	0.299109	1.01839		Down, Gen Stress	Name=Pfam:Exo_endo_phos; Dbxref=Pfam:PF03372.18; Description=endonuclease/exonuclease/phosphatase family; Ontology_term=InterPro:IPR005135; score=33.20; evalue=4.40e-08;	Name=SUPERFAMILY:0052568; Dbxref=SCOP:56219; Description=dnase i-like; score=40.50; evalue=2.50e-10;					29812
comp12269_c0_seq1	960	0.999931	0	0	0.000327255	8.28878e-05	1.11671e-06	1.892	2.31203	0.170919	1.74955		Down, LowP					EGB12603.1	70513
comp12270_c0_seq1	961	0	0	0	0	0	0	14.006	17.3928	13.1821	12.6908			Name=Pfam:CHORD; Dbxref=Pfam:PF04968.7; Description=chord; Ontology_term=InterPro:IPR007051; score=137.20; evalue=1.40e-40;		Name=Swiss-Prot:Q9VCC0; Dbxref=Swiss-Prot:Q9VCC0; Description=cysteine and histidine-rich domain-containing protein os drosophila melanogaster gn chord pe 1 sv 1; Ontology_term=InterPro:IPR007051,InterPro:IPR007052,InterPro:IPR008978,InterPro:IPR017447; score=123.64; evalue=1.80e-30;			31063	3572	K16735
comp12271_c0_seq1	962	1	0	1	0	1	0	3.65261	0.42037	0.256379	0		Down, Gen Stress					XP_002486690.1		27656	K03130
comp12272_c0_seq1	963	0	0	0	0	0.368058	0	7.20011	5.91145	7.11451	3.65578									13692
comp12275_c0_seq1	964	1	0	0.999999	0	1	0	3.311	0.42037	0.341838	0.130563		Down, Gen Stress					EGB07860.1		43867
comp12276_c0_seq2	965	0.230843	0	0.336615	0	0	0.011402	3.784	1.86539	1.94421	6.05814									23120
comp12277_c0_seq1	966	1	0	0.993006	0	0.951658	0	4.23072	1.28738	0.491393	1.56676		Down, Gen Stress					EGB03377.1	68051	27161
comp12278_c0_seq1	967	0.828674	0	0.695834	0	0.537033	0	1.91828	0.709374	0.640947	0.861719								61393
comp12279_c0_seq1	968	0.966691	0	1	0	0.999994	0	9.48627	2.39085	3.86705	2.92462		Down, Gen Stress	Name=Pfam:Pkinase; Dbxref=Pfam:PF00069.20; Description=protein kinase domain; Ontology_term=InterPro:IPR000719; score=197.40; evalue=2.10e-58;	Name=SUPERFAMILY:0035157; Dbxref=SCOP:56112; Description=protein kinase-like (pk-like); score=256.10; evalue=3.10e-76;	Name=Swiss-Prot:Q13237; Dbxref=Swiss-Prot:Q13237; Description=cgmp-dependent protein kinase 2 os homo sapiens gn prkg2 pe 1 sv 1; Ontology_term=InterPro:IPR000595,InterPro:IPR000719,InterPro:IPR000961,InterPro:IPR002290,InterPro:IPR002374,InterPro:IPR008271,InterPro:IPR011009,InterPro:IPR014710,InterPro:IPR016232,InterPro:IPR017441,InterPro:IPR018488,InterPro:IPR018490; score=373.24; evalue=6.82e…	Name=JCVI_TIGRFAMS:TIGR03903; Dbxref=JCVI_TIGRFAMS:TIGR03903; Description=tomm_kin_cyc: tomm system kinase/cyclase multidomain protein; Ontology_term=InterPro:IPR023889; score=42.70; evalue=3.70e-12;			46675
comp1228_c0_seq1	969	0.999998	0	0.33992	0	0.936435	0	2.6015	1.26111	0.277744	0.887831		Down, LowP					EGB07676.1	71793	21587
comp12280_c0_seq1	970	1	0	1	0	0.999973	0	7.30522	1.62893	1.81602	2.16735		Down, Gen Stress					CBJ28852.1		3345
comp12280_c1_seq1	971	0.0261155	0	0.00437463	0	1.92619e-05	0	6.28038	3.99351	3.67476	4.67417									76810
comp12281_c0_seq1	972	0.950548	1.69504e-14	0.0255444	1.31456e-06	0	0	1.10367	0.76192	0.170919	1.09673		Down, LowP							25162
comp12281_c0_seq2	973	0	0	0	0	3.70671e-10	0.415693	0.578111	0.499189	0.534122	1.30563
comp12282_c0_seq1	974	0.965937	0	0.417662	0	0.12126	0	2.33872	1.0772	0.662312	1.35786		Down, LowP					EGB06805.1	65398	26100
comp12283_c0_seq1	975	0.00690132	0	0.224066	1.76507e-07	0.0188048	5.93968e-05	0.893444	0.42037	0.705042	0.705042									2198
comp12284_c0_seq1	976	0	0	0	0	0	0	193.457	116.127	116.396	148.764			Name=Pfam:Nucleoporin2; Dbxref=Pfam:PF04096.9; Description=nucleoporin autopeptidase; Ontology_term=InterPro:IPR007230; score=103.10; evalue=9.30e-30;	Name=SUPERFAMILY:0040175; Dbxref=SCOP:82215; Description=c-terminal autoproteolytic domain of nucleoporin nup98; score=110.80; evalue=3.30e-32;				67885	6872	K14297
comp12284_c1_seq1	977	1	0	1	0	1	0	35.2385	13.3993	12.0284	10.2362		Down, Gen Stress					EGB03613.1	67885	5133
comp12286_c0_seq1	978	0.0139868	4.41094e-05	0.0541557	2.27954e-05	0.0183118	0	0.735777	0.472916	0.555487	0.600592
comp12287_c0_seq1	979	0.804998	0	0	0	0.727257	0	32.164	38.4638	15.3186	15.5109									21458
comp12288_c0_seq1	980	0.0340415	1.22305e-07	0.595146	9.24097e-11	0.0661238	5.56247e-07	1.15622	0.394097	0.747771	0.757268									23815
comp12289_c0_seq1	981	0.746384	0	0	7.45657e-06	0.00489652	0	11.1418	17.1563	5.12758	6.76318									1181
comp1229_c0_seq1	982	0.955533	1.65504e-14	0.798169	1.54014e-11	0.419482	8.96271e-09	1.10367	0.262731	0.149554	0.496141		Down, LowP							35674
comp12290_c0_seq1	983	0.181288	4.83835e-05	0.0238223	0	0.557414	2.15315e-05	0.446722	0.341551	0.192284	0.130563
comp12291_c0_seq1	984	1	0	1	0	1	0	5.64972	0.867013	0.640947	0.731155		Down, Gen Stress							42226
comp12291_c1_seq1	985	0.994307	2.34493e-17	0.974941	7.40801e-15	0.998894	9.07289e-17	1.20878	0.157639	0.0854596	0.104451		Down, Gen Stress
comp12291_c2_seq1	986	0.874294	3.17148e-09	0.558982	7.68387e-07	0.93866	1.14535e-08	0.551833	0.105092	0	0.0261127
comp12292_c0_seq1	987	0.962129	0	2.28023e-07	0	0	0	15.7667	10.6932	6.83677	11.0196		Down, LowP	Name=Pfam:Peptidase_U32; Dbxref=Pfam:PF01136.14; Description=peptidase family u32; Ontology_term=InterPro:IPR001539; score=60.00; evalue=1.40e-16;				EGB08342.1	10173	25561
comp12293_c0_seq1	988	0	0	0.535217	1.70273e-09	0	0.816497	0.998555	0.341551	0.875961	2.55904										K08869
comp12294_c0_seq1	989	1	0	0.0310284	0	0.785607	0	3.15333	1.94421	0.320473	1.30563		Down, LowP					EGB08985.1	63547
comp12295_c0_seq1	990	0.00360654	0	0.195113	0	0	2.97872e-05	2.15478	1.12974	1.53827	2.37625								13431	17097
comp12295_c1_seq1	991	0	0	0.548104	8.7212e-08	0	0	0.709499	0.183912	0.619582	0.705042								13431
comp12295_c2_seq1	992	0.041387	0	0.376778	0	0.101663	0	2.81172	1.33993	1.68783	1.6451								13431	23610
comp12296_c0_seq1	993	2.94843e-07	0.0268391	1.62001e-05	0.0126268	0	0.540588	0.683222	0.919559	1.04688	1.56676
comp12296_c1_seq1	994	8.1325e-07	0.000177261	0.00854338	5.41959e-07	0	0	1.36644	1.02465	1.51691	1.4362
comp12297_c0_seq1	995	0.936693	0	0	0	0	0	9.53883	8.45994	4.0166	8.04271								29456	12013
comp12298_c0_seq1	996	1.93842e-11	0.573666	0	0	1.53228e-10	0.749415	0.341611	0.394097	1.08961	1.07062
comp12298_c1_seq1	997	0	0.999958	0.304737	0	0	0.0242633	2.41755	1.18229	7.96911	3.81245	Up, LowP								103646
comp12299_c0_seq1	998	0.999963	0	0	2.37438e-07	0.717359	0	5.38694	6.98865	1.43145	2.42848		Down, LowP							7327
comp123_c0_seq1	999	0	4.94015e-07	5.68002e-05	0	0	6.11211e-06	2.44383	2.10185	2.60652	2.66349				Name=SUPERFAMILY:0054422; Dbxref=SCOP:54637; Description=thioesterase/thiol ester dehydrase-isomerase; score=51.80; evalue=1.00e-13;		Name=JCVI_TIGRFAMS:TIGR00369; Dbxref=JCVI_TIGRFAMS:TIGR00369; Description=unchar_dom: uncharacterized domain 1; Ontology_term=InterPro:IPR003736; score=34.30; evalue=4.40e-09;			11795	K17362
comp12300_c0_seq1	1000	0.584973	1.08937e-09	0	0	0.761185	5.55165e-09	0.867166	0.788194	0.256379	0.261127								61626
comp12300_c1_seq1	1001	0.991211	0	0.00397197	0	0.99237	0	1.73433	1.31366	0.320473	0.365578		Down, LowP&LowL					EGB11267.1	61626	2632	K00476
comp12301_c0_seq1	1002	1	0	0.999998	0	1	0	5.41322	1.18229	0.747771	1.04451		Down, Gen Stress		Name=SUPERFAMILY:0038410; Dbxref=SCOP:47473; Description=ef-hand; score=31.40; evalue=8.60e-08;			EGB04586.1	72488	21721
comp12302_c0_seq1	1003	0.284391	1.5029e-11	0.0188843	5.53681e-08	0	0	1.44528	0.998379	0.683677	1.30563								70797
comp12302_c1_seq1	1004	0.447388	2.72038e-12	0.0408798	3.02675e-08	0.98884	7.00851e-16	1.419	0.919559	0.576852	0.28724		Down, LowL					EGB11746.1	70797
comp12303_c0_seq1	1005	0	0	0.164064	6.11124e-06	0	0	0.683222	0.341551	0.662312	0.705042
comp12304_c0_seq1	1006	0.028662	4.07589e-06	0	0	0.0280676	5.30353e-05	0.893444	0.84074	0.598217	0.67893								63827
comp12304_c1_seq1	1007	0	0	0.000107745	0.0573306	0.000216165	0.111767	0.341611	0.551736	0.405933	0.548366
comp12305_c0_seq1	1008	0	0	0.246675	0	0.0210123	0	8.11983	4.2037	7.22134	4.83085									94237	K15443
comp12306_c0_seq1	1009	0.0454712	0	0.00032092	0	0	0.0296841	5.41322	3.8096	3.11928	9.29612									8946
comp12306_c1_seq1	1010	0.999998	0	0.852883	0	0	0	3.91539	1.52384	0.726407	3.52521		Down, LowP							114
comp12307_c0_seq1	1011	0	0	0	0	0	1	41.2298	49.0519	45.6995	126.307	Up, LowL						EGB09952.1	52773	17426	K02881
comp12308_c0_seq1	1012	1	0	0	0	1	0	7.04244	9.53714	0.769136	0.835606		Down, LowP&LowL					EGB05245.1	66563	72906
comp12308_c1_seq1	1013	1	0	0	0	1	0	7.56799	9.82615	0.598217	0.705042		Down, LowP&LowL					EGB05245.1	66563	61083
comp12309_c0_seq1	1014	0.966993	0	0.957153	0	0.870115	0	1.78689	0.42037	0.427298	0.600592		Down, Nut Stress					ADI59533.1		31138
comp12310_c0_seq1	1015	1	0	0	0	0.870865	0	7.22638	7.67175	1.36735	3.10741		Down, LowP							47453
comp12311_c0_seq1	1016	0.000492173	0	0.501759	0	0.477278	0	1.81317	0.76192	1.47418	0.835606
comp12312_c0_seq1	1017	0	0	4.6298e-05	0	0.109512	0	4.17816	3.23159	3.54657	2.37625								64586	25740
comp12313_c0_seq1	1018	0	0	0.096806	4.37529e-06	0.175684	6.31406e-06	0.814611	0.472916	0.811866	0.470028
comp12314_c0_seq1	1019	6.9995e-06	0.00639972	0.0273736	0.000111568	0	0	0.683222	0.499189	0.875961	0.652817
comp12315_c0_seq1	1020	0.960004	2.40357e-16	0.0100032	1.29685e-06	0	0	1.26133	0.945832	0.213649	1.12285		Down, LowP
comp12316_c0_seq1	1021	0	0	0	0	0	0.405571	4.73	5.64872	4.05933	9.42668			Name=Pfam:Pentapeptide; Dbxref=Pfam:PF00805.17; Description=pentapeptide repeats (8 copies); Ontology_term=InterPro:IPR001646; score=69.80; evalue=6.40e-20;	Name=SUPERFAMILY:0052000; Dbxref=SCOP:141571; Description=pentapeptide repeat-like; score=83.90; evalue=5.60e-24;				25565	11925
comp12317_c0_seq1	1022	0.348718	8.49825e-05	0.129213	0.000934216	0	0	0.289055	0.131366	0.0427298	0.28724
comp12317_c1_seq1	1023	0	0	0.0174781	0	0	0.00428729	0.604388	0.472916	0.619582	0.705042
comp12318_c0_seq1	1024	0	0	0	6.78087e-05	0	0	5.75483	8.38113	4.57209	5.50978								18863	11064
comp12319_c0_seq1	1025	0.998429	2.93192e-19	0.0544376	3.62862e-08	0	0.00914973	1.34017	0.84074	0.106824	1.80178		Down, LowP					EGB04371.1	67276	120633
comp12319_c1_seq1	1026	0.999983	0	0.380536	0	0	4.55846e-05	2.04967	0.945832	0.170919	2.2718		Down, LowP					EGB04371.1	67276
comp12320_c0_seq1	1027	1	0	0.999994	0	1	0	4.65116	0.972105	0.726407	0.574479		Down, Gen Stress	Name=Pfam:Ank; Dbxref=Pfam:PF12796.2; Description=ankyrin repeats (3 copies); Ontology_term=InterPro:IPR020683; score=42.20; evalue=6.70e-11;	Name=SUPERFAMILY:0045715; Dbxref=SCOP:48403; Description=ankyrin repeat; score=48.20; evalue=6.80e-13;			EGB12727.1	70578
comp12320_c1_seq1	1028	0.997908	0	0.966078	0	0.998862	0	1.76061	0.394097	0.256379	0.28724		Down, Gen Stress					EGB12727.1	70578	30107
comp12321_c0_seq1	1029	1	0	1	0	1	0	22.3361	7.22511	2.4356	1.74955		Down, Gen Stress							35192
comp12322_c0_seq1	1030	0.976755	2.64495e-15	0.974649	1.336e-14	0.931041	3.68419e-12	1.10367	0.105092	0.128189	0.261127		Down, Nut Stress
comp12323_c0_seq1	1031	1	0	0.786624	0	3.93899e-07	0	3.67889	1.47129	0.448663	3.2902		Down, LowP					EGB09222.1	71466	233
comp12323_c1_seq1	1032	0.227964	2.74005e-05	0.124199	0.000231831	0.133462	0.000910617	0.420444	0.210185	0.149554	0.261127
comp12324_c0_seq1	1033	0.0209597	0.000163973	1.43691e-06	0.0642959	0.136942	0.000209232	0.551833	0.919559	0.405933	0.339465								66483
comp12325_c0_seq1	1034	0	0.000221384	0.64411	0	0	0	9.01327	4.2037	14.464	8.6433			Name=Pfam:FAD_binding_7; Dbxref=Pfam:PF03441.9; Description=fad binding domain of dna photolyase; Ontology_term=InterPro:IPR005101; score=265.50; evalue=4.00e-79;	Name=SUPERFAMILY:0044199; Dbxref=SCOP:48173; Description=cryptochrome/photolyase fad-binding domain; score=244.50; evalue=8.90e-73;	Name=Swiss-Prot:Q9C5Y4; Dbxref=Swiss-Prot:Q9C5Y4; Description=structural maintenance of chromosomes protein 2-1 os arabidopsis thaliana gn smc2-1 pe 2 sv 2; Ontology_term=InterPro:IPR003395,InterPro:IPR010935,InterPro:IPR024704,InterPro:IPR027120,InterPro:IPR027417; score=374.40; evalue=5.12e-115;	Name=JCVI_TIGRFAMS:TIGR02169; Dbxref=JCVI_TIGRFAMS:TIGR02169; Description=smc_prok_a: chromosome segregation protein smc; Ontology_term=InterPro:IPR011890; score=159.90; evalue=1.40e-47;		20741	11639	K02295
comp12325_c1_seq1	1035	0	0	0.779672	6.85178e-08	0	0	0.551833	0.0262731	0.470028	0.574479								20741
comp12326_c0_seq1	1036	0	0	0.0207632	0	9.43912e-11	0.474959	0.578111	0.446643	0.619582	1.35786
comp12327_c0_seq1	1037	0	0.0116229	0	0	0	8.97893e-07	4.51977	4.5978	7.52044	5.64034			Name=Pfam:YqeY; Dbxref=Pfam:PF09424.5; Description=yqey-like protein; Ontology_term=InterPro:IPR019004; score=84.90; evalue=4.10e-24;	Name=SUPERFAMILY:0041377; Dbxref=SCOP:89095; Description=gatb/yqey motif; score=70.90; evalue=9.50e-20;					14023
comp12328_c0_seq1	1038	0	0	0.118658	2.05259e-05	0.164053	4.90714e-05	0.630666	0.341551	0.555487	0.365578								72852
comp12329_c0_seq1	1039	1	0	0.99865	0	0.999222	0	4.04677	1.0772	0.170919	1.12285		Down, Gen Stress	Name=Pfam:TPR7; Dbxref=Pfam:PF13431.1; Description=tetratricopeptide repeat; score=81.00; evalue=1.30e-23;	Name=SUPERFAMILY:0051642; Dbxref=SCOP:48452; Description=tpr-like; score=94.40; evalue=4.10e-27;		Name=JCVI_TIGRFAMS:TIGR02521; Dbxref=JCVI_TIGRFAMS:TIGR02521; Description=type_iv_pilw: type iv pilus biogenesis/stability protein pilw; Ontology_term=InterPro:IPR013360; score=63.40; evalue=4.60e-18;	WP_004584253.1		26653
comp1233_c0_seq1	1040	0.106569	0.00522406	0	0.0577447	0	0	0.105111	0.183912	0.0213649	0.104451
comp12330_c0_seq1	1041	0	0.00371053	9.34912e-07	0.00295526	0	0.434754	1.07739	1.3662	1.38872	2.24569									16768
comp12330_c1_seq1	1042	1.01193e-07	0.071358	0	0.00740286	2.05758e-08	0.251164	0.578111	0.709374	1.00415	1.14896
comp12331_c0_seq1	1043	0	0	0.000101766	0	0	0	7.27894	5.04444	5.85398	7.99048			Name=Pfam:Pep_deformylase; Dbxref=Pfam:PF01327.16; Description=polypeptide deformylase; Ontology_term=InterPro:IPR023635; score=133.80; evalue=2.90e-39;	Name=SUPERFAMILY:0040557; Dbxref=SCOP:56420; Description=peptide deformylase; score=140.30; evalue=3.10e-41;	Name=Swiss-Prot:Q9FUZ2; Dbxref=Swiss-Prot:Q9FUZ2; Description=peptide deformylase 1b chloroplastic os arabidopsis thaliana gn pdf1b pe 1 sv 2; Ontology_term=InterPro:IPR000181,InterPro:IPR023635; score=129.03; evalue=1.35e-35;	Name=JCVI_TIGRFAMS:TIGR00079; Dbxref=JCVI_TIGRFAMS:TIGR00079; Description=pept_deformyl: peptide deformylase; Ontology_term=InterPro:IPR000181; score=118.40; evalue=4.60e-35;		33186	13462	K01462
comp12332_c0_seq1	1044	0	0	0.000375368	0	0	1	9.01327	5.91145	8.78097	33.5026	Up, LowL			Name=SUPERFAMILY:0050473; Dbxref=SCOP:57903; Description=fyve/phd zinc finger; score=29.60; evalue=3.70e-07;			EGB11162.1	61978	139936
comp123322_c0_seq1	1045	0.078984	0.000237412	0	0	0.6974	8.89925e-06	0.420444	0.367824	0.235014	0.078338
comp12334_c0_seq2	1046	0.914955	0	0.95901	0	0	0	11.9827	5.01817	5.2344	9.74003		Down, LowN					EKU23467.1
comp12334_c1_seq1	1047	0.0880239	2.00335e-06	0.722562	1.999e-09	0.0299952	0.000127597	0.788333	0.157639	0.448663	0.600592
comp12335_c0_seq1	1048	0	0.999637	0.274401	7.98915e-06	0.0679126	0.000499171	0.551833	0.210185	2.88426	0.39169	Up, LowP						EGB10829.1	62341
comp12335_c1_seq1	1049	0	1	0.17119	8.01358e-07	1.20406e-05	0.00969282	0.867166	0.446643	5.61897	1.09673	Up, LowP						EGB10829.1	62341	96029
comp12336_c0_seq1	1050	0.982307	4.1312e-16	0.731818	7.79094e-12	0.0262071	2.49331e-06	1.1825	0.341551	0.128189	0.861719		Down, LowP
comp12336_c1_seq1	1051	0.713401	6.86112e-10	0.180453	1.63026e-06	0	0.00270566	0.788333	0.394097	0.170919	0.913944
comp123363_c0_seq1	1052	0.293574	1.96647e-06	0.607799	2.25704e-07	0.807862	2.43821e-07	0.578111	0.105092	0.213649	0.104451								71230
comp12337_c0_seq1	1053	0	0	0	0	0.00241388	0	4.30955	4.22997	3.80295	2.97685								71581	7947
comp12337_c1_seq1	1054	0.124525	1.72312e-05	0.0428081	0.000170706	0	0	0.578111	0.394097	0.299109	0.626704								71581
comp12338_c0_seq1	1055	0.0860575	8.9862e-07	0.655645	4.3612e-09	5.04779e-06	0.0136312	0.867166	0.236458	0.491393	1.14896								61138
comp12339_c0_seq1	1056	0.92989	0	0.105144	0	0.870879	0	1.6555	0.945832	0.427298	0.548366								66118		K05284
comp12341_c0_seq1	1057	0.999861	1.25467e-22	0.347406	1.45779e-11	0.0953435	1.17316e-08	1.47155	0.656828	0.0640947	0.913944		Down, LowP					EGB11627.1	70865	23983
comp12343_c0_seq1	1058	8.60832e-06	0	1.92454e-05	0	0	0	8.35633	5.88518	5.83262	8.93054								71770	140066
comp12344_c0_seq1	1059	0.0919033	0	0.98407	0	0.806125	0	1.83944	0.367824	1.04688	0.67893		Down, LowN
comp12344_c1_seq1	1060	0.0385284	5.00429e-09	0.805662	1.44859e-13	0.521299	4.39759e-11	1.419	0.42037	0.897326	0.626704
comp12346_c0_seq1	1061	0	0	0.000100099	0	0	0	9.8016	6.54201	9.52875	10.0795			Name=Pfam:AA_kinase; Dbxref=Pfam:PF00696.23; Description=amino acid kinase family; Ontology_term=InterPro:IPR001048; score=151.20; evalue=3.00e-44;	Name=SUPERFAMILY:0053023; Dbxref=SCOP:53633; Description=carbamate kinase-like; score=217.80; evalue=1.80e-64;	Name=Swiss-Prot:Q9S702; Dbxref=Swiss-Prot:Q9S702; Description=aspartokinase 3 chloroplastic os arabidopsis thaliana gn ak3 pe 1 sv 1; Ontology_term=InterPro:IPR001048,InterPro:IPR001341,InterPro:IPR002912,InterPro:IPR018042; score=387.11; evalue=4.84e-126;	Name=JCVI_TIGRFAMS:TIGR00657; Dbxref=JCVI_TIGRFAMS:TIGR00657; Description=asp_kinases: aspartate kinase; Ontology_term=InterPro:IPR001341; score=338.30; evalue=1.70e-101;		52842		K00928
comp12346_c1_seq1	1062	0	0	4.44099e-05	0	0	2.7739e-06	11.0892	7.38275	10.4474	16.7905			Name=Pfam:AA_kinase; Dbxref=Pfam:PF00696.23; Description=amino acid kinase family; Ontology_term=InterPro:IPR001048; score=151.20; evalue=3.00e-44;	Name=SUPERFAMILY:0053023; Dbxref=SCOP:53633; Description=carbamate kinase-like; score=217.80; evalue=1.80e-64;	Name=Swiss-Prot:Q9S702; Dbxref=Swiss-Prot:Q9S702; Description=aspartokinase 3 chloroplastic os arabidopsis thaliana gn ak3 pe 1 sv 1; Ontology_term=InterPro:IPR001048,InterPro:IPR001341,InterPro:IPR002912,InterPro:IPR018042; score=387.11; evalue=4.84e-126;	Name=JCVI_TIGRFAMS:TIGR00657; Dbxref=JCVI_TIGRFAMS:TIGR00657; Description=asp_kinases: aspartate kinase; Ontology_term=InterPro:IPR001341; score=338.30; evalue=1.70e-101;		52842	2537	K00928
comp12346_c1_seq2	1063	0	0	0	0	0	0	41.8605	41.1963	41.0633	33.372			Name=Pfam:Glyco_hydro6; Dbxref=Pfam:PF00722.16; Description=glycosyl hydrolases family 16; Ontology_term=InterPro:IPR000757; score=100.70; evalue=5.30e-29;	Name=SUPERFAMILY:0049971; Dbxref=SCOP:49899; Description=concanavalin a-like lectins/glucanases; score=198.10; evalue=2.10e-58;	Name=Swiss-Prot:P45798; Dbxref=Swiss-Prot:P45798; Description=beta-glucanase os rhodothermus marinus gn bgla pe 1 sv 1; Ontology_term=InterPro:IPR000757,InterPro:IPR008263,InterPro:IPR008985,InterPro:IPR013320; score=207.61; evalue=8.99e-62;			29716	11275
comp12347_c0_seq1	1064	0	0.000390452	0	0	0	0	6.83222	5.85891	10.7252	7.38989									11433
comp12348_c0_seq1	1065	0	0.000414844	0	0	0	0	3.46866	3.94097	4.97802	3.62966			Name=Pfam:SufE; Dbxref=Pfam:PF02657.10; Description=fe-s metabolism associated domain; Ontology_term=InterPro:IPR003808; score=88.80; evalue=1.80e-25;	Name=SUPERFAMILY:0041407; Dbxref=SCOP:82649; Description=sufe/nifu; score=109.50; evalue=6.30e-32;	Name=Swiss-Prot:P74523; Dbxref=Swiss-Prot:P74523; Description=uncharacterized sufe-like protein slr1419 os synechocystis sp. (strain pcc 6803 / kazusa) gn slr1419 pe 3 sv 1; Ontology_term=InterPro:IPR003808; score=115.93; evalue=9.40e-32;	Name=JCVI_TIGRFAMS:TIGR03391; Dbxref=JCVI_TIGRFAMS:TIGR03391; Description=fes_syn_csde: cysteine desulfurase sulfur acceptor subunit csde; Ontology_term=InterPro:IPR017763; score=48.30; evalue=2.20e-13;		14776	95984	K02426
comp12349_c0_seq1	1066	1.42821e-06	0	0	0	0	0	13.6907	12.0856	9.16554	16.6338									697
comp1235_c0_seq1	1067	0.0113499	7.73201e-06	0.117962	5.24822e-07	0	0	0.945999	0.525462	0.705042	0.835606
comp12350_c0_seq2	1068	0	0.918334	0	0.0469399	0	0.999791	2.94311	5.04444	7.17861	8.79997	Up, LowL						XP_002288377.1
comp12351_c0_seq1	1069	0	0	0	0	0	0	15.5039	11.5339	14.1436	13.1086			Name=Pfam:Ank; Dbxref=Pfam:PF00023.25; Description=ankyrin repeat; Ontology_term=InterPro:IPR002110; score=38.10; evalue=6.90e-10;	Name=SUPERFAMILY:0048640; Dbxref=SCOP:48403; Description=ankyrin repeat; score=45.10; evalue=7.50e-12;					13754
comp12352_c0_seq1	1070	7.26764e-05	0	0	0.0273852	0	0.0573929	2.52266	4.12488	2.0724	4.23025								67082	11987	K11145
comp12352_c0_seq2	1071	0.0185513	0	0	0.11014	0	5.66572e-05	2.54894	4.5978	1.62373	3.05518								67082		K11145
comp12353_c0_seq1	1072	0.999645	0	0.999999	0	0.264155	0	4.28327	0.735647	1.13234	2.24569		Down, Nut Stress					EGB08841.1	71531	26419
comp12355_c0_seq1	1073	0	0	0	0	0.00850594	0	13.1126	11.5076	9.95604	7.75547			Name=Pfam:AhpC-TSA; Dbxref=Pfam:PF13911.1; Description=ahpc/tsa antioxidant enzyme; score=54.30; evalue=9.70e-15;					65857	12038
comp12356_c0_seq1	1074	0	0.872634	0	0.000325121	0	0.0695228	2.78544	3.73078	6.66585	4.77862			Name=Pfam:ANTH; Dbxref=Pfam:PF07651.11; Description=anth domain; Ontology_term=InterPro:IPR011417; score=25.70; evalue=3.70e-06;	Name=SUPERFAMILY:0038572; Dbxref=SCOP:48464; Description=enth/vhs domain; score=39.20; evalue=4.50e-10;					11037
comp12357_c0_seq1	1075	0	1	0	0.00078287	0.0132576	0	3.0745	4.36134	19.8266	2.0629	Up, LowP							72083	12712
comp12358_c0_seq1	1076	0.99863	0	0.979074	0	0	0	22.4675	9.7736	9.27237	16.8427		Down, Nut Stress	Name=Pfam:Spc97_Spc98; Dbxref=Pfam:PF04130.8; Description=spc97 / spc98 family; Ontology_term=InterPro:IPR007259; score=58.60; evalue=3.10e-16;				EGB09662.1	63318	7718
comp12359_c0_seq1	1077	0.128123	0	0.0151866	0	0	4.87047e-06	3.25844	2.10185	1.77329	3.86468								11520	123684
comp123594_c0_seq1	1078	0.44742	2.04332e-06	0.437518	6.28758e-06	0.599292	9.59597e-06	0.473	0.105092	0.106824	0.130563
comp1236_c0_seq1	1079	0.00484311	0	0.00132502	0	0	0.00334251	1.97083	1.55011	1.41008	2.68961								65060		K00599
comp12360_c0_seq1	1080	0.586852	5.70588e-13	0	0.00292496	1.90383e-06	0.000662862	1.44528	1.89166	0.555487	1.6451									60911
comp12361_c0_seq1	1081	0.983623	0	0.980512	0	0	2.2316e-07	2.57522	0.683101	0.705042	2.61127		Down, Nut Stress					EGB12069.1	61393
comp12361_c0_seq2	1082	4.16774e-06	0	0	0	0	1	7.04244	6.62083	5.10621	27.4967	Up, LowL						EGB11230.1	21520	18484
comp12362_c0_seq1	1083	1	0	0.999191	0	0.999815	0	2.73289	0.525462	0.277744	0.548366		Down, Gen Stress					EGB04434.1	67186
comp12362_c1_seq1	1084	1	0	0.999394	0	1	0	6.09644	1.83912	1.02552	1.4362		Down, Gen Stress					EGB04434.1	67186	25006
comp12363_c0_seq1	1085	0.999998	0	0.989449	0	1	0	1.91828	0.367824	0.0640947	0.0261127		Down, Gen Stress	Name=Pfam:GCC2_GCC3; Dbxref=Pfam:PF07699.8; Description=gcc2 and gcc3; Ontology_term=InterPro:IPR011641; score=31.50; evalue=8.60e-08;	Name=SUPERFAMILY:0048301; Dbxref=SCOP:57184; Description=growth factor receptor domain; score=35.90; evalue=5.00e-09;			EGB08042.1	26929	23859
comp123634_c0_seq1	1086	0.125914	0.000197543	0.459308	2.34412e-05	0	0	0.367889	0.0525462	0.170919	0.365578
comp12364_c0_seq1	1087	1	0	0.276425	0	0	0	20.2076	10.3516	2.73471	22.0391		Down, LowP					EGB11714.1	70817	22756
comp12365_c0_seq1	1088	0	0	0	0	1.44106e-05	0	22.7828	16.2631	25.5951	14.2575								64750	93182
comp12366_c0_seq1	1089	0.0747607	1.26074e-06	0	0	0.0249368	9.04477e-05	0.840888	0.76192	0.491393	0.652817
comp12367_c0_seq1	1090	0	0.998257	0.361927	2.48437e-07	0	0	0.762055	0.289004	3.18337	0.705042	Up, LowP								104931
comp12367_c1_seq1	1091	0	0.999972	0.0429313	1.53901e-08	0	0.00249169	1.47155	0.945832	5.68306	1.854	Up, LowP
comp12368_c0_seq1	1092	0	0	0	0	0	0	18.5784	22.5949	16.9424	19.8456			Name=Pfam:Transferase; Dbxref=Pfam:PF02458.10; Description=transferase family; Ontology_term=InterPro:IPR003480; score=34.80; evalue=5.50e-09;						16472
comp12369_c0_seq1	1093	0	0	0	0.000152095	1.55318e-05	0	3.83655	5.33344	3.76022	3.15963			Name=Pfam:PhyH; Dbxref=Pfam:PF05721.8; Description=phytanoyl-coa dioxygenase (phyh); Ontology_term=InterPro:IPR008775; score=49.40; evalue=5.20e-13;	Name=SUPERFAMILY:0052654; Dbxref=SCOP:51197; Description=clavaminate synthase-like; score=82.80; evalue=1.80e-23;				69361	11259
comp12369_c1_seq1	1094	0	0	0	0.0417296	0	0.425484	4.28327	7.43529	4.89256	8.56496
comp12369_c2_seq1	1095	0	0.000143636	0	0.11092	0	0.264758	2.04967	3.67824	2.52106	3.89079								69361	139290
comp12370_c0_seq1	1096	0	0	0	0	0	0	19.2616	18.6276	16.7928	16.7643									97064
comp12371_c0_seq1	1097	0	0.00571318	0	0.0490754	0	0.0040964	1.05111	1.68148	1.38872	1.27952								63957
comp12372_c0_seq1	1098	0	0	0	0	0	0	6.83222	8.09212	6.4522	6.34538								69410	2225
comp12373_c1_seq1	1099	0	1	0	0.000126489	0	0.625397	2.89055	3.75706	15.2118	6.16259	Up, LowP								113851
comp12373_c2_seq1	1100	0.147628	2.85116e-07	0	0	9.50893e-06	0.00773386	0.867166	0.76192	0.448663	1.07062
comp12374_c0_seq1	1101	0	0	0	0	0	0.00848234	8.98699	11.2449	11.0243	15.4065
comp12375_c0_seq1	1102	0	0	0.0417904	0	0	0	7.17383	4.12488	8.58869	8.95665								63838	1901
comp12375_c1_seq1	1103	0.000594443	0	0.000103948	0	0	0.00679069	2.49639	2.10185	1.90148	3.68189								63838	833
comp12376_c0_seq1	1104	0.101768	9.82259e-09	0	0	0	0.394678	1.1825	1.28738	0.662312	2.40237									122965
comp12376_c1_seq1	1105	0.000103878	0.0178316	0	0.0190262	8.35401e-05	0.0884612	0.420444	0.551736	0.576852	0.652817
comp12376_c2_seq1	1106	1.11607e-05	0.0125157	2.06753e-05	0.0196828	0	0.834589	0.604388	0.84074	0.833231	1.72344
comp12377_c0_seq1	1107	0.648687	0	0.287836	0	0.915348	0	2.28617	1.12974	0.918691	0.78338			Name=Pfam:Nuf2; Dbxref=Pfam:PF03800.9; Description=nuf2 family; Ontology_term=InterPro:IPR005549; score=39.20; evalue=5.80e-10;						23191	K11548
comp12378_c0_seq1	1108	0.404175	0	0	0	3.59769e-05	0	9.72277	7.46157	4.82847	6.65873									65341
comp12379_c0_seq1	1109	0	0	0	0	1.21688e-05	0	9.01327	7.96076	10.9602	6.37149								70941	660
comp12380_c0_seq1	1110	0	0	0.790209	2.42353e-10	0	0.615476	0.919722	0.183912	0.897326	2.11513								66651
comp12382_c0_seq1	1111	0	0.00113428	0	0.000649827	0	6.22446e-06	4.04677	5.93773	6.13173	5.11809			Name=Pfam:cwf21; Dbxref=Pfam:PF08312.7; Description=cwf21 domain; Ontology_term=InterPro:IPR013170; score=32.60; evalue=4.50e-08;						17695
comp12383_c0_seq1	1112	0.795236	1.33523e-12	0	0	0.935263	1.10935e-12	1.12994	1.23484	0.299109	0.261127								63492	30414
comp12384_c0_seq1	1113	0	0	5.31967e-07	0.20587	0.000617277	0.0599257	0.367889	0.814467	0.320473	0.522254
comp12385_c0_seq1	1114	0.771844	0	0.0660887	0	0.996533	0	1.83944	1.10347	0.640947	0.365578		Down, LowL					EGB07935.1	64540
comp12386_c0_seq1	1115	0	0	3.72151e-12	0.90967	4.60136e-05	0.413426	0.157667	0.998379	0.128189	0.443916								63229
comp12387_c0_seq1	1116	0.366848	0	0.00018238	0	0.349662	0	6.59572	4.57152	3.26883	3.36854									33333
comp12388_c0_seq1	1117	0.0113191	5.82197e-07	0.804268	2.84807e-12	0.987291	4.8218e-15	1.1825	0.289004	0.854596	0.182789		Down, LowL							22695
comp12389_c0_seq1	1118	0	0.0704738	0	0.849337	0	0.000103662	2.99566	7.06747	5.2985	3.83856			Name=Pfam:Thioredoxin; Dbxref=Pfam:PF00085.15; Description=thioredoxin; Ontology_term=InterPro:IPR013766; score=34.40; evalue=1.20e-08;	Name=SUPERFAMILY:0049377; Dbxref=SCOP:52833; Description=thioredoxin-like; score=50.30; evalue=1.40e-13;		Name=JCVI_TIGRFAMS:TIGR01068; Dbxref=JCVI_TIGRFAMS:TIGR01068; Description=thioredoxin: thioredoxin; Ontology_term=InterPro:IPR005746; score=24.50; evalue=4.80e-06;		8417	94242
comp12391_c0_seq1	1119	0.916061	1.19875e-14	0.0290396	1.76333e-07	0.220357	9.92564e-09	1.28761	0.867013	0.299109	0.705042									17722
comp12391_c1_seq1	1120	0.795236	1.33523e-12	0	0.00160789	0	0.00188642	1.12994	1.3662	0.299109	1.33175									16882
comp12393_c0_seq1	1121	0.124669	7.4662e-11	0.344672	9.96558e-12	0.99752	2.35153e-18	1.55039	0.709374	0.854596	0.261127		Down, LowL
comp12393_c1_seq1	1122	0	1.07923e-06	0.338128	0	0.997467	0	3.17961	1.55011	3.73886	0.861719		Down, LowL					CBN77563.1		10806
comp12393_c2_seq1	1123	0	0	0.248893	0	0.999944	0	5.04533	2.60104	5.61897	1.33175		Down, LowL	Name=Pfam:DUF676; Dbxref=Pfam:PF05057.9; Description=putative serine esterase (duf676); Ontology_term=InterPro:IPR007751; score=71.50; evalue=5.20e-20;	Name=SUPERFAMILY:0047592; Dbxref=SCOP:53474; Description=alpha/beta-hydrolases; score=40.20; evalue=3.00e-10;	Name=Swiss-Prot:Q641I1; Dbxref=Swiss-Prot:Q641I1; Description=protein fam135b os xenopus laevis gn fam135b pe 2 sv 1; Ontology_term=InterPro:IPR007751,InterPro:IPR022122; score=153.29; evalue=1.02e-40;		EGB07362.1	27847	93285
comp12394_c0_seq1	1124	0.270857	2.67141e-09	0.90248	1.52047e-12	0.58536	1.61383e-09	1.10367	0.210185	0.512758	0.443916
comp12395_c0_seq1	1125	0	0	0.000876208	0	0	0	14.6367	8.95913	10.0842	12.1946								71506	12080	K03352
comp12396_c0_seq1	1126	0	0	0	0	0	0	12.6659	9.06423	8.93053	9.29612			Name=Pfam:Sulfotransfer; Dbxref=Pfam:PF00685.22; Description=sulfotransferase domain; Ontology_term=InterPro:IPR000863; score=25.40; evalue=7.50e-06;	Name=SUPERFAMILY:0048436; Dbxref=SCOP:52540; Description=p-loop containing nucleoside triphosphate hydrolases; score=130.90; evalue=6.00e-38;				66521	859
comp12397_c0_seq1	1127	0.110465	0.000137268	0.0277844	0	0	1	0.420444	0.315277	0.213649	8.06882	Up, LowL								127684
comp12398_c0_seq1	1128	0.85645	4.10958e-13	0.976713	3.03769e-15	0.525524	5.15468e-10	1.1825	0.131366	0.299109	0.496141		Down, LowN							17305
comp12399_c0_seq1	1129	0	0	0.209216	2.99207e-05	0.374138	3.96884e-05	0.499277	0.210185	0.555487	0.208901								64152
comp124_c0_seq1	1130	0.0135857	1.37664e-05	0.0583034	6.07988e-06	0	0	0.867166	0.551736	0.640947	0.78338
comp1240_c0_seq1	1131	0	0	0	0	0	0	0.578111	0.683101	0.555487	0.574479
comp12400_c0_seq1	1132	1.94609e-06	0.0125739	0.0376361	7.62634e-05	2.74976e-05	0.0234122	0.683222	0.472916	0.96142	0.913944
comp12401_c0_seq1	1133	0.996598	5.56973e-20	0.985699	1.08725e-17	0.999599	2.61935e-20	1.49783	0.210185	0.170919	0.156676		Down, Gen Stress							45008
comp12402_c0_seq1	1134	8.40038e-08	0	6.24272e-06	0	0.980932	0	4.94022	3.88842	4.0166	1.77566		Down, LowL						70514	117
comp124026_c0_seq1	1135	0	0	0	0	0.242466	0.0030121	0.2365	0.210185	0.192284	0.104451
comp12403_c0_seq1	1136	0.999874	0	0.0306622	0	0	1	4.15189	2.52222	1.02552	17.3388	Up, LowL	Down, LowP					EGB05276.1	72253	21149	K15109
comp12404_c0_seq1	1137	0.981276	0	0.993664	0	0.705663	0	2.65405	0.630555	0.747771	1.12285		Down, Nut Stress					XP_001689683.1		22014
comp12405_c0_seq1	1138	0	0	0.0713907	2.99897e-05	5.11858e-05	0.0201183	0.683222	0.42037	0.619582	0.887831								64338
comp12406_c0_seq1	1139	0.0154682	4.14847e-07	0.285718	3.34988e-09	0.00964029	7.9484e-06	1.1825	0.551736	0.833231	0.940057								65672
comp12407_c0_seq1	1140	0.119234	4.74354e-06	0.302831	1.25255e-06	0.290936	8.43031e-06	0.683222	0.262731	0.363203	0.339465								60721
comp12408_c0_seq1	1141	0.743765	9.07348e-15	0.0578557	4.74849e-09	0.0109291	2.58596e-07	1.52411	0.945832	0.512758	1.14896									22915
comp12409_c0_seq1	1142	0.0329639	0	1.68685e-06	0	0	0	4.46722	3.67824	2.64925	4.88307									2083
comp12410_c0_seq1	1143	0.92525	1.73664e-10	0.118658	2.05259e-05	0.860675	2.16686e-08	0.630666	0.341551	0	0.104451
comp12410_c1_seq1	1144	1	0	0.224395	0	0.997857	0	2.04967	1.05092	0.0427298	0.417803		Down, LowP&LowL							25806
comp12411_c0_seq1	1145	0.109223	1.21028e-05	0.834243	6.18604e-09	0.05368	0.000406381	0.604388	0.0262731	0.320473	0.443916
comp12412_c0_seq1	1146	0.0900992	0	0.0921293	0	0.00503918	0	5.25555	2.94259	2.90563	3.44687									8142
comp12413_c0_seq1	1147	0.158124	1.13314e-07	0.0417714	5.4177e-06	0.35203	2.55294e-07	0.919722	0.604282	0.470028	0.443916
comp12414_c0_seq1	1148	0	0	0	0	0	0	11.5359	10.4567	10.8747	10.7584									94583	K06709
comp12415_c0_seq1	1149	1.35135e-06	0.011357	0	0	0	0	0.735777	0.76192	1.02552	0.78338
comp12416_c0_seq1	1150	0.62207	0	0	0	0.60396	0	9.90672	7.27765	4.67891	4.75251								16529	12871	K10580
comp12417_c0_seq1	1151	0.0577098	0.000101411	0.079445	0.000143627	0.0764486	0.000639546	0.525555	0.315277	0.320473	0.365578
comp12418_c0_seq1	1152	8.89144e-05	0	0.000186408	0	0.00903504	0	2.44383	2.02303	2.0083	1.72344								60925
comp12418_c1_seq1	1153	0	0.000715235	9.73876e-08	0	0.120916	0	2.52266	2.49595	3.48248	1.46231				Name=SUPERFAMILY:0046585; Dbxref=SCOP:48452; Description=tpr-like; score=37.00; evalue=2.00e-09;				60925	94590
comp12418_c2_seq1	1154	1.6334e-07	2.01899e-06	0.00341073	0	0.00110117	0	1.97083	1.47129	2.0083	1.61899								60925	13649
comp12419_c0_seq1	1155	0.0186003	5.60941e-09	0	0.000394001	1.43235e-06	0.000390207	1.52411	1.78657	1.02552	1.72344								65854	16265
comp1242_c0_seq1	1156	0.872118	4.27344e-14	0.318592	8.83738e-10	0.197364	1.90205e-08	1.26133	0.578009	0.299109	0.705042
comp12420_c0_seq2	1157	0.743765	9.07348e-15	0.672069	8.3622e-14	0.590572	3.5126e-12	1.52411	0.525462	0.512758	0.626704
comp12421_c0_seq1	1158	1.1439e-06	4.3956e-05	0.00203502	0	0.172957	8.15039e-10	1.52411	1.23484	1.62373	0.861719
comp12422_c0_seq1	1159	0.0915403	0	0.0314855	0	0.000554665	0	2.18105	1.39248	1.23916	1.80178									26702
comp12423_c0_seq1	1160	6.62968e-07	0	0	3.6984e-06	0	2.14613e-06	2.365	2.54849	2.24331	2.45459			Name=Pfam:SpoU_methylase; Dbxref=Pfam:PF00588.14; Description=spou rrna methylase family; Ontology_term=InterPro:IPR001537; score=28.00; evalue=1.50e-06;	Name=SUPERFAMILY:0044596; Dbxref=SCOP:75217; Description=alpha/beta knot; score=35.10; evalue=6.30e-09;		Name=JCVI_TIGRFAMS:TIGR00186; Dbxref=JCVI_TIGRFAMS:TIGR00186; Description=rrna_methyl_3: rna methyltransferase trmh family group 3; Ontology_term=InterPro:IPR004441; score=27.80; evalue=3.40e-07;			1130
comp12424_c0_seq1	1161	0.0361543	1.91504e-05	0.0398557	3.74535e-05	0.18714	1.35678e-05	0.735777	0.499189	0.491393	0.417803
comp12424_c0_seq2	1162	0.000343738	0	0	3.73732e-05	0	0.000103492	2.07594	2.36458	1.66646	2.40237									8131
comp12424_c0_seq3	1163	5.83374e-08	0.00274262	5.00032e-07	0.00359999	0	0.00220871	1.10367	1.41875	1.38872	1.30563
comp12426_c0_seq1	1164	5.20294e-07	0	0	0	0	0	6.70083	7.7243	5.06348	8.30383									17153
comp12426_c1_seq1	1165	0.517534	4.70205e-11	0.119403	2.73544e-08	0	0.0391533	1.1825	0.656828	0.448663	1.77566									120823
comp12427_c0_seq1	1166	0	0.000175753	0	0.00457024	0	0.10196	1.57667	2.18067	1.81602	2.68961								63449	17901
comp12428_c0_seq1	1167	1	0	0.999997	0	0.718706	0	4.36211	0.84074	0.726407	1.93234		Down, Nut Stress							4786
comp12428_c1_seq1	1168	0.928004	2.39785e-16	0.998176	8.02989e-19	0.586177	4.74557e-11	1.36644	0.0788194	0.299109	0.574479		Down, LowN
comp12429_c0_seq1	1169	0.798118	0	0	2.90065e-06	0	0.000152882	2.838	3.23159	1.08961	3.62966									16434
comp1243_c0_seq1	1170	0.588884	1.53328e-13	0.300588	2.94298e-11	0.915047	5.56233e-15	1.47155	0.683101	0.555487	0.417803								61735	27375
comp12430_c0_seq1	1171	0.00706119	6.22954e-06	0	0.00280462	3.41067e-07	0.018729	0.998555	1.23484	0.769136	1.38397
comp12431_c0_seq1	1172	0	0	0	0	0.0899749	0	10.9578	8.09212	15.1477	6.03203								64773	139404
comp12431_c1_seq2	1173	0	0.00696706	0.206241	0	0.0577799	0	3.25844	1.70775	5.14894	1.98456								64773
comp12432_c0_seq1	1174	7.48814e-05	0	0	0	0	0	8.8556	7.80312	5.89671	8.04271									17073
comp12432_c1_seq1	1175	0.0906154	0	0.57286	0	0.973119	0	3.70516	1.65521	2.0724	1.27952		Down, LowL	Name=Pfam:Cupin_8; Dbxref=Pfam:PF13621.1; Description=cupin-like domain; score=120.20; evalue=8.90e-35;	Name=SUPERFAMILY:0050303; Dbxref=SCOP:51197; Description=clavaminate synthase-like; score=93.30; evalue=1.30e-26;	Name=Swiss-Prot:P0C872; Dbxref=Swiss-Prot:P0C872; Description=jmjc domain-containing protein 7 os mus musculus gn jmjd7 pe 2 sv 1; Ontology_term=InterPro:IPR003347; score=120.17; evalue=3.57e-30;		XP_004346810.1		179
comp12433_c0_seq1	1176	0.0619371	0	0	0	0.0130758	0	4.46722	5.04444	2.54242	2.8724
comp12434_c0_seq1	1177	0	0	0	0	0	0	8.25122	8.24976	8.39641	10.889			Name=Pfam:EXS; Dbxref=Pfam:PF03124.9; Description=exs family; Ontology_term=InterPro:IPR004342; score=168.20; evalue=2.10e-49;					70498	17761
comp12436_c0_seq1	1178	0	0	0	2.23249e-06	9.86767e-06	0	4.67744	6.04282	5.25577	3.73411				Name=SUPERFAMILY:0054606; Dbxref=SCOP:161111; Description=cation efflux protein transmembrane domain-like; score=31.20; evalue=1.60e-07;					11442
comp12437_c0_seq1	1179	0	0	0	0.288908	0.0101967	0	1.02483	2.10185	0.96142	0.835606									14763
comp12438_c0_seq1	1180	0	0	0	0	0.00872196	0	6.20155	5.38599	5.89671	3.9169			Name=Pfam:Mito_carr; Dbxref=Pfam:PF00153.22; Description=mitochondrial carrier protein; Ontology_term=InterPro:IPR018108; score=147.30; evalue=7.30e-44;	Name=SUPERFAMILY:0048588; Dbxref=SCOP:103506; Description=mitochondrial carrier; score=153.70; evalue=4.10e-45;	Name=Swiss-Prot:Q9M024; Dbxref=Swiss-Prot:Q9M024; Description=thylakoid adp atp carrier protein chloroplastic os arabidopsis thaliana gn taac pe 1 sv 1; Ontology_term=InterPro:IPR002067,InterPro:IPR018108,InterPro:IPR023395; score=103.99; evalue=1.49e-24;			64771	10757	K14684
comp12438_c1_seq1	1181	0	0	0	0	0.214182	6.39567e-05	0.578111	0.525462	0.662312	0.313352
comp12439_c0_seq1	1182	0	7.79308e-05	0	0	0.00445509	0	2.96939	2.86377	3.88841	2.11513			Name=Pfam:ELO; Dbxref=Pfam:PF01151.13; Description=gns1/sur4 family; Ontology_term=InterPro:IPR002076; score=111.30; evalue=4.10e-32;		Name=Swiss-Prot:Q86JM5; Dbxref=Swiss-Prot:Q86JM5; Description=putative elongation of fatty acids protein ddb_g0272012 os dictyostelium discoideum gn ddb_g0272012 pe 3 sv 1; Ontology_term=InterPro:IPR002076; score=95.52; evalue=1.29e-22;			64941	11166	K10246
comp1244_c0_seq1	1183	1	0	1	0	0.993809	0	4.59861	0.788194	0.512758	1.51454		Down, Gen Stress							38581
comp12440_c0_seq1	1184	0.000110167	0	0	3.76102e-05	0	2.89423e-06	2.91683	3.65196	2.28604	3.2902			Name=Pfam:DUF501; Dbxref=Pfam:PF04417.7; Description=protein of unknown function (duf501); Ontology_term=InterPro:IPR007511; score=37.70; evalue=1.50e-09;					65195	17049
comp12441_c0_seq1	1185	0.0832199	0	0.00910173	0	0.0384201	0	2.70661	1.83912	1.53827	1.72344								71279	34007
comp12442_c0_seq1	1186	1.93777e-07	0	0.998271	0	0	0	5.28183	1.60266	4.20889	5.9798		Down, LowN					CBN77090.1		756
comp12443_c0_seq1	1187	0	0	0	0.00177502	5.97787e-07	0	3.20589	4.70289	3.14064	2.95073									13663
comp12444_c0_seq1	1188	0	0	0	0	0	8.86962e-07	3.41611	3.78333	3.29019	3.9169								69258	539
comp12445_c0_seq1	1189	0	0.210513	0	0.690391	0	0.167392	1.12994	2.78495	2.20058	2.01068			Name=Pfam:Myb_DNA-bind_6; Dbxref=Pfam:PF13921.1; Description=myb-like dna-binding domain; score=82.10; evalue=2.00e-23;	Name=SUPERFAMILY:0049891; Dbxref=SCOP:46689; Description=homeodomain-like; score=95.10; evalue=1.30e-27;				72522	18406	K09420
comp12445_c1_seq1	1190	0	0.0406475	0	0.0396509	0	0	1.12994	1.78657	1.81602	1.27952			Name=Pfam:Myb_DNA-bind_6; Dbxref=Pfam:PF13921.1; Description=myb-like dna-binding domain; score=82.10; evalue=2.00e-23;	Name=SUPERFAMILY:0049891; Dbxref=SCOP:46689; Description=homeodomain-like; score=95.10; evalue=1.30e-27;				72522
comp12446_c0_seq1	1191	0.000501211	0	8.53781e-05	0	0.000183721	0	3.41611	2.70613	2.47833	2.68961									75385
comp12447_c0_seq1	1192	0.999983	0	1	0	0.999966	0	7.30522	0.84074	2.13649	2.19347		Down, Gen Stress	Name=Pfam:EF_hand_6; Dbxref=Pfam:PF13833.1; Description=ef-hand domain pair; score=30.50; evalue=1.70e-07;	Name=SUPERFAMILY:0040064; Dbxref=SCOP:47473; Description=ef-hand; score=38.80; evalue=5.20e-10;			EGB07190.1	64820	138759
comp12448_c0_seq1	1193	0.736444	0	0.888795	0	0.573215	0	2.65405	0.893286	1.04688	1.20118									28209
comp124485_c0_seq1	1194	0.0550553	0.000851713	0.400433	4.13072e-05	0.437202	0.000166369	0.341611	0.0525462	0.213649	0.104451
comp12449_c0_seq1	1195	1.21258e-06	1.07709e-06	2.74492e-06	5.94298e-06	0	0.00687228	1.91828	1.94421	1.90148	2.71572									17978
comp12450_c0_seq1	1196	0.490865	0	0	8.55775e-05	0	0.000185475	2.20733	2.65359	0.96142	2.66349								67287	119790
comp12451_c0_seq1	1197	0.0242424	1.26244e-08	0.0218975	6.62633e-08	0.0416395	9.98131e-08	1.419	0.972105	0.940056	0.966169
comp12451_c0_seq2	1198	0.00561051	0	0.000670058	0	0.844658	0	2.07594	1.68148	1.45281	0.757268								66377	29330
comp12453_c0_seq1	1199	0.0409784	0	0	0	0	0	4.75627	4.62407	2.77744	4.41304								68864	7920
comp12454_c0_seq1	1200	0.998465	0	0.00515055	0	0	0.0299477	3.99422	2.65359	1.11097	6.68485		Down, LowP	Name=Pfam:Ank; Dbxref=Pfam:PF12796.2; Description=ankyrin repeats (3 copies); Ontology_term=InterPro:IPR020683; score=127.00; evalue=2.30e-37;	Name=SUPERFAMILY:0048640; Dbxref=SCOP:48403; Description=ankyrin repeat; score=187.80; evalue=1.10e-55;	Name=Swiss-Prot:Q4UMH6; Dbxref=Swiss-Prot:Q4UMH6; Description=putative ankyrin repeat protein rf_0381 os rickettsia felis (strain atcc vr-1525 / urrwxcal2) gn rf_0381 pe 4 sv 1; Ontology_term=InterPro:IPR002110,InterPro:IPR007685,InterPro:IPR020683; score=107.46; evalue=9.34e-25;	Name=JCVI_TIGRFAMS:TIGR00870; Dbxref=JCVI_TIGRFAMS:TIGR00870; Description=trp: transient-receptor-potential calcium channel protein; Ontology_term=InterPro:IPR004729; score=31.90; evalue=7.90e-09;	EGB08605.1	4715	121575	K10380
comp12455_c0_seq1	1201	0.203226	0	0	0.00517565	0	0.176119	2.365	3.49433	1.2178	4.30859									18480
comp12456_c0_seq1	1202	0.3332	0	4.63392e-05	0	0	0.00328913	2.86428	2.39085	1.38872	4.17803									121422
comp12457_c0_seq1	1203	0.587562	0	0.999965	0	0.999734	0	3.46866	0.630555	1.53827	0.835606		Down, LowN&LowL
comp12457_c1_seq1	1204	0.999999	0	0.998135	0	0.999999	0	3.67889	0.945832	0.619582	0.626704		Down, Gen Stress							1197
comp12459_c0_seq1	1205	0	0.0163623	0	0.000881131	0	0.0655337	1.07739	1.26111	1.581	1.69732								60524
comp12460_c0_seq1	1206	1	0	8.2348e-05	0	0	0	9.30233	6.27928	2.49969	7.54657		Down, LowP	Name=Pfam:Dynamin_N; Dbxref=Pfam:PF00350.18; Description=dynamin family; Ontology_term=InterPro:IPR001401; score=148.10; evalue=1.80e-43;	Name=SUPERFAMILY:0051784; Dbxref=SCOP:52540; Description=p-loop containing nucleoside triphosphate hydrolases; score=202.90; evalue=4.90e-60;	Name=Swiss-Prot:P21576; Dbxref=Swiss-Prot:P21576; Description=vacuolar protein sorting-associated protein 1 os saccharomyces cerevisiae (strain atcc 204508 / s288c) gn vps1 pe 1 sv 2; Ontology_term=InterPro:IPR000375,InterPro:IPR001401,InterPro:IPR003130,InterPro:IPR019762,InterPro:IPR020850,InterPro:IPR022812,InterPro:IPR027417; score=256.14; evalue=1.11e-72;	Name=JCVI_TIGRFAMS:TIGR01840; Dbxref=JCVI_TIGRFAMS:TIGR01840; Description=esterase_phb: esterase phb depolymerase family; Ontology_term=InterPro:IPR010126; score=47.30; evalue=3.80e-13;	EGB10052.1	845	986	K17065
comp12461_c0_seq1	1207	1	0	0.999984	0	1	0	6.70083	1.81285	1.11097	1.59287		Down, Gen Stress						70670	24361
comp12462_c0_seq1	1208	0.00484898	0	9.5966e-06	1.56779e-06	0.790999	0	1.94455	1.89166	1.38872	0.731155
comp12462_c0_seq2	1209	0.893661	0	0.0220709	0	0.999993	0	2.75916	1.7603	0.96142	0.417803		Down, LowL							28011
comp12463_c0_seq1	1210	0.688388	0	0.257397	0	0.378644	0	1.76061	0.867013	0.640947	0.861719									29541
comp12463_c0_seq2	1211	0.519084	3.80239e-10	0.0170336	5.10875e-06	0.880401	7.15809e-11	1.05111	0.76192	0.384568	0.28724
comp12464_c0_seq1	1212	0.623821	0	0.0695833	0	0.00873951	0	5.88622	3.33669	2.69198	3.73411			Name=Pfam:IDO; Dbxref=Pfam:PF01231.13; Description=indoleamine 2 3-dioxygenase; Ontology_term=InterPro:IPR000898; score=147.90; evalue=2.50e-43;	Name=SUPERFAMILY:0052362; Dbxref=SCOP:140959; Description=indolic compounds 2 3-dioxygenase-like; score=195.40; evalue=1.20e-57;	Name=Swiss-Prot:Q9ERD9; Dbxref=Swiss-Prot:Q9ERD9; Description=indoleamine 2 3-dioxygenase 1 os rattus norvegicus gn ido1 pe 2 sv 1; Ontology_term=InterPro:IPR000898; score=122.86; evalue=3.57e-29;			65560		K00463
comp12464_c1_seq1	1213	0.0551761	0	0	0	4.65368e-06	0	12.9812	10.0363	7.13588	8.82609			Name=Pfam:IDO; Dbxref=Pfam:PF01231.13; Description=indoleamine 2 3-dioxygenase; Ontology_term=InterPro:IPR000898; score=147.90; evalue=2.50e-43;	Name=SUPERFAMILY:0052362; Dbxref=SCOP:140959; Description=indolic compounds 2 3-dioxygenase-like; score=195.40; evalue=1.20e-57;	Name=Swiss-Prot:Q9ERD9; Dbxref=Swiss-Prot:Q9ERD9; Description=indoleamine 2 3-dioxygenase 1 os rattus norvegicus gn ido1 pe 2 sv 1; Ontology_term=InterPro:IPR000898; score=122.86; evalue=3.57e-29;			65560	17928	K00463
comp12465_c0_seq1	1214	0.730871	0	0.000122928	0	0.87044	0	8.09355	5.51736	3.67476	3.52521			Name=Pfam:cobW; Dbxref=Pfam:PF02492.14; Description=cobw/hypb/ureg nucleotide-binding domain; Ontology_term=InterPro:IPR003495; score=102.10; evalue=2.00e-29;	Name=SUPERFAMILY:0041412; Dbxref=SCOP:52540; Description=p-loop containing nucleoside triphosphate hydrolases; score=71.50; evalue=8.30e-20;	Name=Swiss-Prot:P33030; Dbxref=Swiss-Prot:P33030; Description=uncharacterized protein yeir os escherichia coli (strain k12) gn yeir pe 3 sv 2; Ontology_term=InterPro:IPR003495,InterPro:IPR011629,InterPro:IPR027417; score=130.95; evalue=2.61e-34;	Name=JCVI_TIGRFAMS:TIGR02475; Dbxref=JCVI_TIGRFAMS:TIGR02475; Description=cobw: cobalamin biosynthesis protein cobw; Ontology_term=InterPro:IPR012824; score=77.80; evalue=1.40e-22;		30177	7032
comp12466_c0_seq1	1215	0	0.99844	0.972518	4.40358e-14	0	0.787425	1.07739	0.105092	3.99524	2.68961	Up, LowP	Down, LowN						62341	357
comp12467_c0_seq1	1216	0.0183447	0	0.590506	0	0.945742	0	4.70372	2.12812	2.8629	1.80178			Name=Pfam:TruD; Dbxref=Pfam:PF01142.13; Description=trna pseudouridine synthase d (trud); Ontology_term=InterPro:IPR001656; score=38.00; evalue=6.50e-10;	Name=SUPERFAMILY:0043816; Dbxref=SCOP:55120; Description=pseudouridine synthase; score=50.50; evalue=1.20e-13;		Name=JCVI_TIGRFAMS:TIGR00094; Dbxref=JCVI_TIGRFAMS:TIGR00094; Description=trna_trud_broad: trna pseudouridine synthase trud family; Ontology_term=InterPro:IPR001656; score=37.80; evalue=3.00e-10;			12250	K06176
comp12469_c0_seq1	1217	0.0631224	0	0.522918	0	0.223223	0	1.73433	0.709374	1.02552	0.940057									41682
comp12470_c0_seq1	1218	1	0	1	0	0.793205	0	11.7987	2.07558	1.34599	5.43144		Down, Nut Stress							1723
comp12471_c0_seq1	1219	0.000500954	0	0.00517574	0	0	0	3.5475	2.39085	2.56379	3.4991
comp12471_c1_seq1	1220	0.549814	0	0.122164	0	8.41464e-05	0	2.6015	1.44502	1.13234	2.21958									2524
comp12472_c0_seq2	1221	1.46693e-05	4.37159e-05	8.50393e-08	0.00112196	0	0	1.36644	1.65521	1.38872	1.48842								71338	1589
comp12473_c0_seq1	1222	0	0.852324	0	0.920127	1.3532e-07	0.349009	0.420444	1.65521	1.51691	0.913944
comp12474_c0_seq1	1223	0.00247294	0	0.0125194	2.13528e-05	0	0	0.919722	0.709374	0.769136	0.913944									94643
comp12475_c0_seq1	1224	0.172258	0.00013561	0.459308	2.34412e-05	0.70203	1.79115e-05	0.367889	0.0525462	0.149554	0.0522254								63980
comp12475_c1_seq1	1225	0.000284651	0	0	0.0276492	0	0.0150903	2.04967	3.31041	1.66646	3.0813								63980	121647
comp12476_c0_seq1	1226	0.74364	1.41232e-14	0.00165728	0	0	0.0647328	1.419	1.18229	0.448663	2.29792									120930
comp12476_c1_seq1	1227	0.87269	0	0	4.00431e-07	0	0.0464716	3.23216	3.65196	1.19643	5.45755									7388
comp12477_c0_seq1	1228	0.768461	0	0.999994	0	0	0.332375	2.75916	0.315277	1.06824	5.37921		Down, LowN		Name=SUPERFAMILY:0054198; Dbxref=SCOP:50729; Description=ph domain-like; score=29.90; evalue=2.70e-07;					16701
comp12477_c1_seq1	1229	0.447046	9.84498e-13	0.994098	1.54492e-18	1.9018e-07	0.00131034	1.44528	0.157639	0.598217	1.72344		Down, LowN
comp12478_c0_seq1	1230	3.23994e-09	0.676937	2.26034e-05	0.300224	0	0	0.131389	0.446643	0.683677	0.130563								60980
comp12479_c0_seq1	1231	0	0	0	0.0252801	1.04852e-06	0.00336405	1.1825	1.78657	1.08961	1.46231								66115	95798
comp1248_c0_seq1	1232	0.062704	3.76236e-05	0	0	0	0	0.604388	0.551736	0.363203	0.574479								64201
comp12480_c0_seq1	1233	0	0	0	0	1.20648e-05	0	10.6425	11.5339	8.4605	7.33766				Name=SUPERFAMILY:0047606; Dbxref=SCOP:50969; Description=yvtn repeat-like/quinoprotein amine dehydrogenase; score=37.90; evalue=1.10e-09;				70902	14719
comp12480_c1_seq1	1234	0	0	0	0	0	4.83808e-06	2.86428	2.75868	2.7988	3.26409			Name=Pfam:zf-CXXC; Dbxref=Pfam:PF02008.15; Description=cxxc zinc finger domain; Ontology_term=InterPro:IPR002857; score=50.90; evalue=8.40e-14;	Name=SUPERFAMILY:0049847; Dbxref=SCOP:54171; Description=dna-binding domain; score=32.80; evalue=3.50e-08;
comp12480_c2_seq1	1235	0	7.41692e-06	0	2.16078e-06	0	3.00591e-05	2.33872	2.46967	2.64925	2.66349			Name=Pfam:zf-CXXC; Dbxref=Pfam:PF02008.15; Description=cxxc zinc finger domain; Ontology_term=InterPro:IPR002857; score=50.90; evalue=8.40e-14;	Name=SUPERFAMILY:0049847; Dbxref=SCOP:54171; Description=dna-binding domain; score=32.80; evalue=3.50e-08;					12411
comp12481_c0_seq1	1236	0	0	0	0.949438	0	0	4.36211	10.483	5.2344	5.06586									14426
comp12482_c0_seq1	1237	0.00118812	0	0.670056	0	0	0.000459859	3.36355	1.41875	2.3715	4.64806			Name=Pfam:XPG_I; Dbxref=Pfam:PF00867.13; Description=xpg i-region; Ontology_term=InterPro:IPR006086; score=85.20; evalue=2.10e-24;	Name=SUPERFAMILY:0040885; Dbxref=SCOP:88723; Description=pin domain-like; score=84.10; evalue=9.80e-24;	Name=Swiss-Prot:Q9ATY5; Dbxref=Swiss-Prot:Q9ATY5; Description=dna repair protein uvh3 os arabidopsis thaliana gn uvh3 pe 2 sv 1; Ontology_term=InterPro:IPR001044,InterPro:IPR006084,InterPro:IPR006085,InterPro:IPR006086,InterPro:IPR008918,InterPro:IPR019974,InterPro:IPR020045; score=177.95; evalue=5.16e-49;	Name=JCVI_TIGRFAMS:TIGR00600; Dbxref=JCVI_TIGRFAMS:TIGR00600; Description=rad2: dna excision repair protein (rad2); Ontology_term=InterPro:IPR001044; score=196.20; evalue=2.30e-58;		4733	17940	K10846
comp12482_c1_seq1	1238	0.78558	1.3094e-11	0.476409	1.8548e-09	0.0245822	1.00984e-05	1.05111	0.394097	0.277744	0.78338			Name=Pfam:XPG_I; Dbxref=Pfam:PF00867.13; Description=xpg i-region; Ontology_term=InterPro:IPR006086; score=85.20; evalue=2.10e-24;	Name=SUPERFAMILY:0040885; Dbxref=SCOP:88723; Description=pin domain-like; score=84.10; evalue=9.80e-24;	Name=Swiss-Prot:Q9ATY5; Dbxref=Swiss-Prot:Q9ATY5; Description=dna repair protein uvh3 os arabidopsis thaliana gn uvh3 pe 2 sv 1; Ontology_term=InterPro:IPR001044,InterPro:IPR006084,InterPro:IPR006085,InterPro:IPR006086,InterPro:IPR008918,InterPro:IPR019974,InterPro:IPR020045; score=177.95; evalue=5.16e-49;	Name=JCVI_TIGRFAMS:TIGR00600; Dbxref=JCVI_TIGRFAMS:TIGR00600; Description=rad2: dna excision repair protein (rad2); Ontology_term=InterPro:IPR001044; score=196.20; evalue=2.30e-58;
comp12483_c0_seq1	1239	0.00979896	0	0	0.0103962	0.000932567	0	1.83944	2.7324	1.26053	1.54065								65935	59850
comp12484_c0_seq1	1240	0.983623	0	0	0.872513	0.999888	0	2.57522	6.22673	0.705042	0.470028		Down, LowP&LowL					EGB04254.1	15956
comp12484_c0_seq2	1241	0.176974	0	0	0.99999	0.996533	0	1.83944	6.88356	0.96142	0.365578	Up, LowN	Down, LowL					EGB04254.1	15956	66219	K16745
comp12485_c0_seq1	1242	0.000346644	0	5.67057e-05	0	0.000387713	0	2.70661	2.28576	2.0724	2.16735								54174	16604
comp12485_c1_seq1	1243	0.000160784	0	0.00339642	0	1.88566e-05	3.67636e-07	2.1285	1.57639	1.75192	2.01068								54174
comp12486_c0_seq1	1244	1	0	0	0	1	0	14.3477	11.35	2.67061	4.46527		Down, LowP&LowL							1165
comp12487_c0_seq1	1245	0.0111059	0	0	6.13693e-07	0	0	3.17961	3.59942	2.05103	3.23797									14022
comp12488_c0_seq1	1246	0	0	0.00346743	0	0	0	1.26133	1.02465	1.2178	1.14896									32781
comp124893_c0_seq1	1247	0.154336	0.000101587	0.191718	0.000122495	0.563653	4.80228e-05	0.394166	0.157639	0.170919	0.104451								61783
comp12490_c0_seq1	1248	7.44147e-05	0	3.02772e-05	0	0.00241676	0	4.17816	3.28414	3.11928	2.89851				Name=SUPERFAMILY:0051547; Dbxref=SCOP:50729; Description=ph domain-like; score=38.40; evalue=8.20e-10;					22339
comp12491_c0_seq1	1249	0	0	0	1.57295e-05	0.0132111	0	3.38983	4.25625	3.93114	2.24569				Name=SUPERFAMILY:0052568; Dbxref=SCOP:56219; Description=dnase i-like; score=28.70; evalue=1.10e-06;					95214
comp12492_c0_seq1	1250	0.0720251	1.7643e-07	0	0	0	0	1.02483	1.05092	0.598217	1.12285
comp12494_c0_seq1	1251	0.489174	0	1.94815e-05	0	0.948307	0	2.70661	2.36458	1.2178	0.913944			Name=Pfam:2OG-FeII_Oxy; Dbxref=Pfam:PF13532.1; Description=2og-fe(ii) oxygenase superfamily; Ontology_term=InterPro:IPR027450; score=31.20; evalue=1.60e-07;	Name=SUPERFAMILY:0053127; Dbxref=SCOP:51197; Description=clavaminate synthase-like; score=68.40; evalue=6.30e-19;				68622
comp12494_c1_seq1	1252	0.162845	0	0.0153147	0	0.999648	0	2.73289	1.78657	1.45281	0.574479		Down, LowL	Name=Pfam:2OG-FeII_Oxy; Dbxref=Pfam:PF13532.1; Description=2og-fe(ii) oxygenase superfamily; Ontology_term=InterPro:IPR027450; score=31.20; evalue=1.60e-07;	Name=SUPERFAMILY:0053127; Dbxref=SCOP:51197; Description=clavaminate synthase-like; score=68.40; evalue=6.30e-19;			EOD22365.1	68622	30358	K10770
comp12494_c2_seq1	1253	0	0	0.0619683	0.000960072	0.609861	4.46714e-05	0.367889	0.236458	0.320473	0.078338
comp12495_c0_seq1	1254	0.344266	9.25e-06	0.668231	1.08478e-06	0.557414	2.15315e-05	0.446722	0.0262731	0.128189	0.130563
comp12495_c1_seq1	1255	3.10803e-06	0	0.000933627	0	0	0.0512961	3.65261	2.62731	3.01245	6.24093			Name=Pfam:Glycos_transf; Dbxref=Pfam:PF00534.15; Description=glycosyl transferases group 1; Ontology_term=InterPro:IPR001296; score=87.70; evalue=5.10e-25;	Name=SUPERFAMILY:0051981; Dbxref=SCOP:53756; Description=udp-glycosyltransferase/glycogen phosphorylase; score=148.60; evalue=2.70e-43;		Name=JCVI_TIGRFAMS:TIGR03449; Dbxref=JCVI_TIGRFAMS:TIGR03449; Description=mycothiol_msha: udp-n-acetylglucosamine: 1l-myo-inositol-1-phosphate 1-alpha-d-n-acetylglucosaminyltransferase; Ontology_term=InterPro:IPR017814; score=68.30; evalue=1.30e-19;
comp12495_c2_seq1	1256	0.890967	0	0.334682	0	0.00377518	0	4.9665	2.46967	1.98694	3.31631			Name=Pfam:Glycos_transf; Dbxref=Pfam:PF00534.15; Description=glycosyl transferases group 1; Ontology_term=InterPro:IPR001296; score=87.70; evalue=5.10e-25;	Name=SUPERFAMILY:0051981; Dbxref=SCOP:53756; Description=udp-glycosyltransferase/glycogen phosphorylase; score=148.60; evalue=2.70e-43;		Name=JCVI_TIGRFAMS:TIGR03449; Dbxref=JCVI_TIGRFAMS:TIGR03449; Description=mycothiol_msha: udp-n-acetylglucosamine: 1l-myo-inositol-1-phosphate 1-alpha-d-n-acetylglucosaminyltransferase; Ontology_term=InterPro:IPR017814; score=68.30; evalue=1.30e-19;			139669
comp12496_c0_seq1	1257	8.19284e-06	0	0	3.97404e-07	0	0.446727	3.02194	3.33669	2.54242	6.11037								61568	120214
comp12497_c0_seq1	1258	0	0.0168455	0.768759	0	0.901841	0	5.07161	2.1544	8.63142	2.0629				Name=SUPERFAMILY:0050227; Dbxref=SCOP:52540; Description=p-loop containing nucleoside triphosphate hydrolases; score=50.60; evalue=2.00e-13;				61955	94434
comp12498_c0_seq1	1259	0.703999	0	0.00155176	0	0.575574	0	2.18105	1.68148	0.833231	0.966169			Name=Pfam:ICln_channel; Dbxref=Pfam:PF03517.8; Description=nucleotide-sensitive chloride conductance regulator (icln); score=45.90; evalue=4.60e-12;
comp12498_c1_seq1	1260	0.0143206	0	0	0	0.00012453	0	4.36211	3.78333	2.69198	3.31631			Name=Pfam:ICln_channel; Dbxref=Pfam:PF03517.8; Description=nucleotide-sensitive chloride conductance regulator (icln); score=45.90; evalue=4.60e-12;						18487	K05019
comp12499_c0_seq1	1261	0	1	0	0	0	0	129.654	79.8703	471.78	200.572	Up, LowP		Name=Pfam:TPR1; Dbxref=Pfam:PF13414.1; Description=tpr repeat; score=30.00; evalue=2.50e-07;	Name=SUPERFAMILY:0040251; Dbxref=SCOP:48452; Description=tpr-like; score=42.60; evalue=3.60e-11;		Name=JCVI_TIGRFAMS:TIGR00990; Dbxref=JCVI_TIGRFAMS:TIGR00990; Description=3a0801s09: mitochondrial precursor proteins import receptor; Ontology_term=InterPro:IPR005687; score=23.20; evalue=5.20e-06;	EGB07402.1	69840	15647
comp12500_c0_seq1	1262	0.029873	0	0.000103997	0	0.0017995	0	2.07594	1.81285	1.30326	1.6451								58771	36020
comp12501_c0_seq1	1263	2.166e-06	0.00560642	0	0.657736	0	0.97444	0.814611	2.10185	1.06824	2.63738	Up, LowL		Name=Pfam:ENTH; Dbxref=Pfam:PF01417.15; Description=enth domain; Ontology_term=InterPro:IPR001026; score=41.30; evalue=1.10e-10;	Name=SUPERFAMILY:0047397; Dbxref=SCOP:48464; Description=enth/vhs domain; score=33.50; evalue=2.40e-08;					121458
comp12502_c0_seq1	1264	4.1565e-06	0	0	0	0	0	6.91105	7.38275	5.04212	8.30383			Name=Pfam:MMR_HSR1; Dbxref=Pfam:PF01926.18; Description=50s ribosome-binding gtpase; Ontology_term=InterPro:IPR006073; score=60.20; evalue=1.50e-16;	Name=SUPERFAMILY:0050741; Dbxref=SCOP:52540; Description=p-loop containing nucleoside triphosphate hydrolases; score=148.20; evalue=2.40e-43;	Name=Swiss-Prot:Q9LQK0; Dbxref=Swiss-Prot:Q9LQK0; Description=developmentally regulated g-protein 1 os arabidopsis thaliana gn drg1 pe 1 sv 1; Ontology_term=InterPro:IPR004095,InterPro:IPR005225,InterPro:IPR006073,InterPro:IPR006074,InterPro:IPR012676,InterPro:IPR027417; score=481.10; evalue=1.37e-166;	Name=JCVI_TIGRFAMS:TIGR02729; Dbxref=JCVI_TIGRFAMS:TIGR02729; Description=obg_cgta: obg family gtpase cgta; Ontology_term=InterPro:IPR014100; score=70.60; evalue=2.50e-20;		28954	12580	K06944
comp12502_c1_seq1	1265	0.029534	0	0.000104142	0	0	0	3.91539	2.99514	2.35014	4.1258			Name=Pfam:MMR_HSR1; Dbxref=Pfam:PF01926.18; Description=50s ribosome-binding gtpase; Ontology_term=InterPro:IPR006073; score=60.20; evalue=1.50e-16;	Name=SUPERFAMILY:0050741; Dbxref=SCOP:52540; Description=p-loop containing nucleoside triphosphate hydrolases; score=148.20; evalue=2.40e-43;	Name=Swiss-Prot:Q9LQK0; Dbxref=Swiss-Prot:Q9LQK0; Description=developmentally regulated g-protein 1 os arabidopsis thaliana gn drg1 pe 1 sv 1; Ontology_term=InterPro:IPR004095,InterPro:IPR005225,InterPro:IPR006073,InterPro:IPR006074,InterPro:IPR012676,InterPro:IPR027417; score=481.10; evalue=1.37e-166;	Name=JCVI_TIGRFAMS:TIGR02729; Dbxref=JCVI_TIGRFAMS:TIGR02729; Description=obg_cgta: obg family gtpase cgta; Ontology_term=InterPro:IPR014100; score=70.60; evalue=2.50e-20;		28954		K06944
comp12504_c0_seq1	1266	0	0.0582554	0.515901	0	3.66656e-06	0	2.78544	1.23484	4.84983	2.55904									12494
comp12505_c0_seq1	1267	0.00970231	0	0.00245192	0	0	0	3.70516	2.57477	2.3715	3.68189			Name=Pfam:DnaJ; Dbxref=Pfam:PF00226.26; Description=dnaj domain; Ontology_term=InterPro:IPR001623; score=41.70; evalue=6.20e-11;	Name=SUPERFAMILY:0048279; Dbxref=SCOP:46565; Description=chaperone j-domain; score=49.70; evalue=4.90e-13;		Name=JCVI_TIGRFAMS:TIGR02349; Dbxref=JCVI_TIGRFAMS:TIGR02349; Description=dnaj_bact: chaperone protein dnaj; Ontology_term=InterPro:IPR012724; score=25.90; evalue=1.30e-06;		62223	95679	K09518
comp12506_c0_seq1	1268	0	0	0.000104331	0	0	0.00018446	3.28472	2.60104	3.69613	4.38693			Name=Pfam:Sod_Ni; Dbxref=Pfam:PF09055.6; Description=nickel-containing superoxide dismutase; Ontology_term=InterPro:IPR014123; score=118.30; evalue=2.40e-34;	Name=SUPERFAMILY:0042548; Dbxref=SCOP:109770; Description=nickel-containing superoxide dismutase nisod; score=31.00; evalue=2.10e-07;		Name=JCVI_TIGRFAMS:TIGR02753; Dbxref=JCVI_TIGRFAMS:TIGR02753; Description=sodn: superoxide dismutase ni; Ontology_term=InterPro:IPR014123; score=39.20; evalue=1.60e-10;			8518
comp12507_c0_seq1	1269	1.8e-06	0	2.44863e-05	0	0.000654673	0	3.46866	2.8375	2.92699	2.61127			Name=Pfam:Mpv17_PMP22; Dbxref=Pfam:PF04117.7; Description=mpv17 / pmp22 family; Ontology_term=InterPro:IPR007248; score=35.10; evalue=6.90e-09;					20632	12011	K13348
comp12508_c0_seq1	1270	0.923975	0	0	0	0.99746	0	6.22783	4.99189	2.49969	2.11513		Down, LowL	Name=Pfam:FHA; Dbxref=Pfam:PF00498.21; Description=fha domain; Ontology_term=InterPro:IPR000253; score=55.20; evalue=5.00e-15;	Name=SUPERFAMILY:0037914; Dbxref=SCOP:49879; Description=smad/fha domain; score=70.00; evalue=1.20e-19;		Name=JCVI_TIGRFAMS:TIGR03354; Dbxref=JCVI_TIGRFAMS:TIGR03354; Description=vi_fha: type vi secretion system fha domain protein; Ontology_term=InterPro:IPR017735; score=29.80; evalue=1.10e-07;	XP_001830159.1		31020
comp12509_c0_seq1	1271	0	0	0.140073	0	0.0268139	0	5.83366	3.15277	5.42668	3.52521
comp12510_c0_seq1	1272	0	0.000172316	0	1.61404e-06	0	0.000325037	2.25989	2.33831	2.8629	2.82017
comp12510_c1_seq1	1273	0	0	0	0	7.79415e-06	0	3.83655	3.86215	4.42253	3.21186									138758
comp12511_c0_seq1	1274	1	0	0.884614	0	0.910928	0	4.59861	1.78657	0.619582	1.82789		Down, LowP							21829
comp12512_c0_seq1	1275	0.999971	0	0	1.68031e-06	0.263072	0	5.30811	7.0412	1.38872	2.79406		Down, LowP							25841
comp12512_c1_seq1	1276	0	0	5.03867e-05	0.0549044	0.268745	0.000372823	0.394166	0.630555	0.448663	0.182789
comp12512_c2_seq1	1277	0.53261	4.81255e-07	0.426055	2.50651e-06	0.0307557	0	0.551833	0.157639	0.128189	0.443916								64176
comp12513_c0_seq1	1278	0.00560387	0	0.000187024	0	0.236953	0	2.10222	1.78657	1.47418	1.12285								64464	8512
comp12514_c0_seq1	1279	0.999091	0	0	0	0	0	11.2206	15.8427	4.14479	10.6017		Down, LowP	Name=Pfam:AAA; Dbxref=Pfam:PF00004.24; Description=atpase family associated with various cellular activities (aaa); Ontology_term=InterPro:IPR003959; score=144.90; evalue=1.30e-42;	Name=SUPERFAMILY:0042094; Dbxref=SCOP:52540; Description=p-loop containing nucleoside triphosphate hydrolases; score=184.10; evalue=2.50e-54;	Name=Swiss-Prot:Q3UMC0; Dbxref=Swiss-Prot:Q3UMC0; Description=spermatogenesis-associated protein 5 os mus musculus gn spata5 pe 2 sv 2; Ontology_term=InterPro:IPR003338,InterPro:IPR003593,InterPro:IPR003959,InterPro:IPR003960,InterPro:IPR009010,InterPro:IPR027417; score=255.37; evalue=3.43e-71;	Name=JCVI_TIGRFAMS:TIGR01243; Dbxref=JCVI_TIGRFAMS:TIGR01243; Description=cdc48: aaa family atpase cdc48 subfamily; Ontology_term=InterPro:IPR005938; score=255.80; evalue=1.80e-76;	EGB05710.1	15166	7448	K13525
comp12514_c1_seq1	1280	0.254328	3.7257e-05	0.145635	0.000222932	0.563653	4.80228e-05	0.394166	0.183912	0.128189	0.104451
comp12515_c0_seq1	1281	6.62109e-07	0	0	0.00334336	0.00519351	0	2.31244	3.33669	2.20058	1.69732									26113	K16608
comp12516_c0_seq2	1282	0.720501	0	0.0719085	0	0	0.000465472	2.365	1.39248	0.918691	3.02907								63300	26671
comp12517_c0_seq1	1283	1	0	0.917302	0	0.107741	0	8.75049	3.65196	2.30741	4.83085		Down, LowP					EGB12927.1	60899	31196
comp12518_c0_seq1	1284	0	0.000848973	0	0.00514628	2.44989e-09	0.322531	0.630666	0.76192	0.747771	1.27952									124693
comp12519_c0_seq1	1285	0.00742268	0	0	8.7124e-07	0.0427586	0	2.68033	2.89004	1.79465	1.69732			Name=Pfam:Alg14; Dbxref=Pfam:PF08660.6; Description=oligosaccharide biosynthesis protein alg14 like; Ontology_term=InterPro:IPR013969; score=40.40; evalue=2.60e-10;					60055	22833	K07441
comp12520_c0_seq1	1286	5.08541e-06	0	0	1.25545e-05	0	0.809398	3.20589	3.94097	2.69198	7.23321									18288
comp12521_c0_seq1	1287	0	0.0741871	0	0.104599	4.16685e-08	0.0228213	1.05111	1.83912	1.79465	1.51454									10738
comp12521_c1_seq1	1288	0	0	8.42006e-07	0.0347813	0	0	0.683222	1.05092	0.576852	0.652817
comp12522_c0_seq1	1289	0.993852	0	0.179857	0	0.41256	0	2.75916	1.47129	0.705042	1.35786		Down, LowP		Name=SUPERFAMILY:0039093; Dbxref=SCOP:53335; Description=s-adenosyl-l-methionine-dependent methyltransferases; score=55.00; evalue=7.80e-15;			EOD30134.1
comp12522_c1_seq1	1290	0.0140703	0	0	0	0	0	11.7462	9.06423	6.77267	15.7982				Name=SUPERFAMILY:0039093; Dbxref=SCOP:53335; Description=s-adenosyl-l-methionine-dependent methyltransferases; score=55.00; evalue=7.80e-15;					139449
comp12523_c0_seq1	1291	0	0.000142661	0.0003274	0	0.575267	0	2.23361	1.83912	2.7988	0.992282
comp12523_c1_seq1	1292	0	0.000174819	0.00293463	0	0.744135	0	1.86572	1.41875	2.26468	0.731155									12989
comp12524_c0_seq1	1293	0	0.00571318	5.87917e-07	0.00439555	0	0.167791	1.05111	1.3662	1.38872	1.854									76824
comp12525_c0_seq1	1294	0	0	0.192747	0	0	0	3.04822	1.60266	3.31156	3.13352								60924	11432
comp12526_c0_seq2	1295	0	7.42756e-06	4.68761e-06	8.33328e-07	0	0.0343067	2.04967	1.99676	2.22195	3.26409									11296
comp12527_c0_seq1	1296	0.748537	0	4.58909e-05	0	0.0912101	0	5.70227	4.17743	2.49969	3.23797									29862	K06316
comp12529_c0_seq1	1297	0	0	0.000150076	0	0.980268	0	7.06872	4.8868	6.96496	2.71572		Down, LowL							96542
comp1253_c0_seq1	1298	0.516256	5.84303e-12	0.00367842	7.46841e-07	7.1498e-07	0.00248834	1.31389	1.05092	0.512758	1.59287
comp12530_c0_seq1	1299	2.49959e-06	0	0	0	0	0.832924	9.38116	10.9559	6.55902	20.1068			Name=Pfam:Oxidored_molyb; Dbxref=Pfam:PF00174.14; Description=oxidoreductase molybdopterin binding domain; Ontology_term=InterPro:IPR000572; score=146.60; evalue=4.10e-43;	Name=SUPERFAMILY:0041847; Dbxref=SCOP:56524; Description=oxidoreductase molybdopterin-binding domain; score=204.40; evalue=1.10e-60;	Name=Swiss-Prot:P51687; Dbxref=Swiss-Prot:P51687; Description=sulfite oxidase mitochondrial os homo sapiens gn suox pe 1 sv 2; Ontology_term=InterPro:IPR000572,InterPro:IPR001199,InterPro:IPR005066,InterPro:IPR008335,InterPro:IPR014756,InterPro:IPR018506,InterPro:IPR022407; score=321.24; evalue=2.12e-101;			64855	7588	K00387
comp12530_c0_seq2	1300	0.00264833	0	0.0488526	0	0.00246913	0	1.86572	1.15602	1.38872	1.48842								64496	18651
comp12531_c0_seq1	1301	0	0	0	0.00781144	0	0.00283302	2.73289	4.2037	2.7988	3.9169								67914	93884
comp12532_c0_seq1	1302	3.222e-06	0	0.0269522	0	0	0	6.43805	3.8096	4.76437	6.68485								61838	1053	K06955
comp12533_c0_seq1	1303	0.328656	0	0.999999	0	0	0	10.222	2.96886	5.14894	13.7353		Down, LowN	Name=Pfam:Mito_carr; Dbxref=Pfam:PF00153.22; Description=mitochondrial carrier protein; Ontology_term=InterPro:IPR018108; score=68.50; evalue=2.70e-19;	Name=SUPERFAMILY:0048588; Dbxref=SCOP:103506; Description=mitochondrial carrier; score=90.90; evalue=5.80e-26;			EGB06241.1	65812	30322
comp12533_c1_seq1	1304	0.448066	0	0.688927	0	0.299719	0	3.17961	1.31366	1.47418	1.6451			Name=Pfam:Mito_carr; Dbxref=Pfam:PF00153.22; Description=mitochondrial carrier protein; Ontology_term=InterPro:IPR018108; score=68.50; evalue=2.70e-19;	Name=SUPERFAMILY:0048588; Dbxref=SCOP:103506; Description=mitochondrial carrier; score=90.90; evalue=5.80e-26;				65812
comp12534_c0_seq1	1305	0.000845647	0	0.10237	0	0.0273685	0	3.12705	1.7603	2.26468	2.01068				Name=SUPERFAMILY:0039093; Dbxref=SCOP:53335; Description=s-adenosyl-l-methionine-dependent methyltransferases; score=35.30; evalue=8.30e-09;					95410
comp12534_c1_seq1	1306	0.149101	0	0.000459706	0	0	0	5.33439	3.73078	2.8629	4.9353									1192
comp12535_c0_seq1	1307	0.00083429	0	0	0.00398103	0	0.533054	1.26133	1.65521	1.06824	2.71572								69213	121264
comp12535_c0_seq2	1308	0.999991	0	0.081609	0	0.000605135	0	23.6763	12.6636	9.08008	14.0486		Down, LowP	Name=Pfam:zf-UBR; Dbxref=Pfam:PF02207.15; Description=putative zinc finger in n-recognin (ubr box); Ontology_term=InterPro:IPR003126; score=60.00; evalue=1.20e-16;				CBJ33527.1		33093	K10625
comp12535_c1_seq1	1309	0.764688	0	0.410003	0	0.507462	0	5.33439	2.60104	2.30741	2.58516			Name=Pfam:zf-UBR; Dbxref=Pfam:PF02207.15; Description=putative zinc finger in n-recognin (ubr box); Ontology_term=InterPro:IPR003126; score=60.00; evalue=1.20e-16;
comp12535_c2_seq1	1310	0.717506	0	0.512989	0	0.298815	0	3.62633	1.65521	1.51691	1.88011			Name=Pfam:zf-UBR; Dbxref=Pfam:PF02207.15; Description=putative zinc finger in n-recognin (ubr box); Ontology_term=InterPro:IPR003126; score=60.00; evalue=1.20e-16;
comp12536_c0_seq2	1311	0	5.67085e-06	0	0	0	0.000151372	3.70516	3.31041	4.72164	5.01364									12353
comp12537_c0_seq1	1312	0.00265412	0	0.000272672	0	1.55234e-06	2.11546e-06	2.18105	1.81285	1.581	2.19347									120300
comp12538_c0_seq1	1313	0	0.00188325	0.595689	0	0	0.0420173	2.838	1.20856	4.16616	4.70028									93509
comp12539_c0_seq1	1314	1.23964e-05	0	0.581126	0	0.321517	0	1.94455	0.788194	1.79465	0.992282									26952
comp12540_c0_seq1	1315	0	0.00158751	3.76223e-06	0	0	0.0336591	3.36355	2.91632	5.02075	5.58811			Name=Pfam:Ribosomal_S16; Dbxref=Pfam:PF00886.14; Description=ribosomal protein s16; Ontology_term=InterPro:IPR000307; score=98.00; evalue=1.60e-28;	Name=SUPERFAMILY:0054837; Dbxref=SCOP:54565; Description=ribosomal protein s16; score=114.20; evalue=1.00e-33;	Name=Swiss-Prot:Q5GSA5; Dbxref=Swiss-Prot:Q5GSA5; Description=30s ribosomal protein s16 os wolbachia sp. subsp. brugia malayi (strain trs) gn rpsp pe 3 sv 1; Ontology_term=InterPro:IPR000307,InterPro:IPR020592,InterPro:IPR023803; score=104.38; evalue=1.41e-27;	Name=JCVI_TIGRFAMS:TIGR00002; Dbxref=JCVI_TIGRFAMS:TIGR00002; Description=s16: ribosomal protein s16; Ontology_term=InterPro:IPR000307; score=114.10; evalue=4.80e-34;		8378	16951	K02959
comp12541_c0_seq1	1316	0	0	0.000788582	0	0.999985	0	3.44239	2.52222	3.56794	0.67893		Down, LowL					EGB10829.1	62341
comp12542_c0_seq1	1317	0	0	0	0	0	0	0.972277	1.0772	1.00415	0.940057
comp12543_c0_seq1	1318	0.982802	0	4.02506e-07	0	0.109621	0	3.96794	3.44178	1.30326	2.2718		Down, LowP	Name=Pfam:Glyoxalase; Dbxref=Pfam:PF12681.2; Description=glyoxalase-like domain; Ontology_term=InterPro:IPR025870; score=41.50; evalue=1.50e-10;	Name=SUPERFAMILY:0046684; Dbxref=SCOP:54593; Description=glyoxalase/bleomycin resistance protein/dihydroxybiphenyl dioxygenase; score=48.50; evalue=8.10e-13;			XP_002295235.1		139421
comp12543_c1_seq1	1319	0.151003	0	0	1.24912e-05	0.0428513	0	2.54894	2.94259	1.36735	1.61899			Name=Pfam:Glyoxalase; Dbxref=Pfam:PF12681.2; Description=glyoxalase-like domain; Ontology_term=InterPro:IPR025870; score=41.50; evalue=1.50e-10;	Name=SUPERFAMILY:0046684; Dbxref=SCOP:54593; Description=glyoxalase/bleomycin resistance protein/dihydroxybiphenyl dioxygenase; score=48.50; evalue=8.10e-13;
comp12544_c0_seq1	1320	0.0275141	1.05826e-07	0.168698	8.22873e-09	0.0298674	1.73403e-06	1.20878	0.630555	0.790501	0.861719
comp12545_c0_seq1	1321	0.0261206	0	0.0837816	0	0.00322536	0	6.20155	3.46805	3.63203	4.04747			Name=Pfam:Cation_efflux; Dbxref=Pfam:PF01545.16; Description=cation efflux family; Ontology_term=InterPro:IPR002524; score=61.40; evalue=6.50e-17;	Name=SUPERFAMILY:0054606; Dbxref=SCOP:161111; Description=cation efflux protein transmembrane domain-like; score=67.60; evalue=1.00e-18;		Name=JCVI_TIGRFAMS:TIGR01297; Dbxref=JCVI_TIGRFAMS:TIGR01297; Description=cdf: cation diffusion facilitator family transporter; Ontology_term=InterPro:IPR002524; score=63.80; evalue=3.30e-18;			2553
comp12545_c1_seq1	1322	0.0917603	0	0.156895	0	0.0389105	0	1.99711	1.0772	1.13234	1.30563			Name=Pfam:Cation_efflux; Dbxref=Pfam:PF01545.16; Description=cation efflux family; Ontology_term=InterPro:IPR002524; score=61.40; evalue=6.50e-17;	Name=SUPERFAMILY:0054606; Dbxref=SCOP:161111; Description=cation efflux protein transmembrane domain-like; score=67.60; evalue=1.00e-18;		Name=JCVI_TIGRFAMS:TIGR01297; Dbxref=JCVI_TIGRFAMS:TIGR01297; Description=cdf: cation diffusion facilitator family transporter; Ontology_term=InterPro:IPR002524; score=63.80; evalue=3.30e-18;
comp12546_c0_seq1	1323	0.231304	0	0	0	0	0	3.33728	3.20532	1.70919	3.10741									9155
comp12546_c1_seq1	1324	0.0113499	7.73201e-06	0	0.00288101	0	0.854927	0.945999	1.15602	0.705042	2.50682
comp12547_c0_seq1	1325	0.998181	0	0	0	0.730614	0	12.4031	11.6653	4.76437	5.82313		Down, LowP					EGB11561.1	61824	23599
comp12547_c1_seq1	1326	0.999998	0	0.00280841	0	1	0	5.75483	3.75706	1.41008	1.14896		Down, LowP&LowL					EGB11561.1	61824	25050
comp12547_c2_seq1	1327	0.998391	0	6.23976e-07	0	0.978311	0	5.01905	4.09861	1.53827	1.82789		Down, LowP&LowL					EGB11561.1	61824	43153
comp12548_c0_seq1	1328	0	0	0.00010342	0	0	0	5.01905	3.67824	4.82847	5.01364			Name=Pfam:Ammonium_transp; Dbxref=Pfam:PF00909.16; Description=ammonium transporter family; Ontology_term=InterPro:IPR024041; score=162.40; evalue=1.00e-47;	Name=SUPERFAMILY:0044218; Dbxref=SCOP:111352; Description=ammonium transporter; score=158.10; evalue=3.00e-46;	Name=Swiss-Prot:Q9LK16; Dbxref=Swiss-Prot:Q9LK16; Description=putative ammonium transporter 1 member 5 os arabidopsis thaliana gn amt1-5 pe 3 sv 1; Ontology_term=InterPro:IPR001905,InterPro:IPR018047,InterPro:IPR024041; score=161.77; evalue=3.20e-45;	Name=JCVI_TIGRFAMS:TIGR00836; Dbxref=JCVI_TIGRFAMS:TIGR00836; Description=amt: ammonium transporter; Ontology_term=InterPro:IPR001905; score=177.50; evalue=8.60e-53;		55404	10865	K03320
comp12549_c0_seq1	1329	0.00256658	6.30287e-07	0	0.238094	4.68394e-07	0.00229643	1.26133	2.46967	1.00415	1.54065								65922	8495
comp12550_c0_seq1	1330	0.955231	0	0.952171	0	0.951599	0	4.28327	1.52384	1.53827	1.59287		Down, Gen Stress							22816
comp12553_c0_seq1	1331	0.487718	0	0.355987	0	0.0216057	0	3.38983	1.65521	1.55964	2.19347									60594
comp12553_c1_seq1	1332	0	0	0.0773228	1.61132e-06	0.0347931	3.12973e-05	0.919722	0.551736	0.790501	0.67893
comp12554_c0_seq1	1333	0.124963	1.95147e-09	0.0602067	8.78002e-08	0.319965	2.08502e-09	1.26133	0.788194	0.683677	0.626704
comp12554_c1_seq1	1334	2.52833e-05	0	2.43682e-05	0	0.00594738	0	2.70661	2.33831	2.26468	1.93234			Name=Pfam:Sulfotransfer; Dbxref=Pfam:PF00685.22; Description=sulfotransferase domain; Ontology_term=InterPro:IPR000863; score=73.50; evalue=1.60e-20;	Name=SUPERFAMILY:0054829; Dbxref=SCOP:52540; Description=p-loop containing nucleoside triphosphate hydrolases; score=105.10; evalue=3.90e-30;					11661	K01014
comp12555_c0_seq1	1335	2.39159e-05	1.9796e-06	0.0177362	0	0.000551661	1.94987e-06	1.6555	1.12974	1.55964	1.46231
comp12555_c1_seq1	1336	3.10482e-05	0	0.000563293	0	3.65556e-05	0	2.31244	1.83912	1.98694	2.08901									139616
comp12556_c0_seq1	1337	8.71885e-08	0	0.0129117	0	0	1.63383e-06	8.14611	4.8868	6.00354	11.6201								66637	120033
comp12557_c0_seq1	1338	3.0154e-06	0	0	0.000153624	0	6.06531e-07	2.91683	3.83588	2.54242	3.15963			Name=Pfam:ECH; Dbxref=Pfam:PF00378.15; Description=enoyl-coa hydratase/isomerase family; Ontology_term=InterPro:IPR001753; score=69.00; evalue=2.90e-19;	Name=SUPERFAMILY:0050444; Dbxref=SCOP:52096; Description=clpp/crotonase; score=86.70; evalue=1.30e-24;		Name=JCVI_TIGRFAMS:TIGR02280; Dbxref=JCVI_TIGRFAMS:TIGR02280; Description=paab1: phenylacetate degradation probable enoyl-coa hydratase paab; Ontology_term=InterPro:IPR011968; score=39.40; evalue=1.00e-10;			22499
comp12557_c1_seq1	1339	0.00970231	0	0.0308218	0	0.352798	0	3.70516	2.25949	2.3715	1.88011			Name=Pfam:Rhodanese; Dbxref=Pfam:PF00581.15; Description=rhodanese-like domain; Ontology_term=InterPro:IPR001763; score=57.60; evalue=1.30e-15;	Name=SUPERFAMILY:0051398; Dbxref=SCOP:52821; Description=rhodanese/cell cycle control phosphatase; score=93.00; evalue=7.50e-27;				8667	21761
comp12557_c2_seq1	1340	0.017302	2.97156e-05	0.0500255	2.2512e-05	0.404345	1.10737e-06	0.762055	0.499189	0.555487	0.339465
comp12558_c0_seq1	1341	0	0	0	0	0.000772123	0	4.44094	5.2809	3.99524	3.18575			Name=Pfam:MAM33; Dbxref=Pfam:PF02330.11; Description=mitochondrial glycoprotein; Ontology_term=InterPro:IPR003428; score=53.10; evalue=2.90e-14;	Name=SUPERFAMILY:0051373; Dbxref=SCOP:54529; Description=mitochondrial glycoprotein mam33-like; score=73.60; evalue=1.20e-20;					602	K15414
comp12559_c0_seq1	1342	0.176477	0	0.16905	0	0.690656	0	2.07594	1.10347	1.08961	0.861719								61277	25399
comp1256_c0_seq1	1343	0.999868	0	0.982658	0	0.896374	0	2.78544	0.76192	0.512758	1.01839		Down, Nut Stress					EGB05631.1	66286
comp12560_c0_seq1	1344	0.00414846	0	0.873305	0	0	0.00495648	5.38694	2.18067	3.43975	8.66941								70993
comp12561_c0_seq1	1345	0.000158364	0	0	0.000126301	0	0.0526348	1.73433	1.97048	1.49554	2.79406
comp12561_c1_seq1	1346	0	0	0.0688362	9.5701e-07	0	0	0.998555	0.604282	0.918691	0.913944									127591
comp125618_c0_seq1	1347	0.996788	2.58215e-16	0.972518	4.40358e-14	0.99338	4.29868e-14	1.07739	0.105092	0.0427298	0.130563		Down, Gen Stress					EGB10968.1	62293
comp12562_c0_seq1	1348	0.997004	0	0.763885	0	0.955939	0	1.892	0.656828	0.320473	0.548366		Down, LowP&LowL	Name=Pfam:Ribosomal_L35Ae; Dbxref=Pfam:PF01247.13; Description=ribosomal protein l35ae; Ontology_term=InterPro:IPR001780; score=141.20; evalue=5.90e-42;	Name=SUPERFAMILY:0049446; Dbxref=SCOP:50447; Description=translation proteins; score=112.70; evalue=2.40e-33;	Name=Swiss-Prot:Q9FZH0; Dbxref=Swiss-Prot:Q9FZH0; Description=60s ribosomal protein l35a-2 os arabidopsis thaliana gn rpl35ab pe 3 sv 1; Ontology_term=InterPro:IPR001780,InterPro:IPR009000,InterPro:IPR018266; score=135.96; evalue=6.04e-38;				43010
comp12562_c0_seq2	1349	0.668782	0	0.891947	0	0.868901	0	1.94455	0.578009	0.747771	0.67893			Name=Pfam:Ribosomal_L35Ae; Dbxref=Pfam:PF01247.13; Description=ribosomal protein l35ae; Ontology_term=InterPro:IPR001780; score=141.20; evalue=5.90e-42;	Name=SUPERFAMILY:0049446; Dbxref=SCOP:50447; Description=translation proteins; score=112.70; evalue=2.40e-33;	Name=Swiss-Prot:Q9FZH0; Dbxref=Swiss-Prot:Q9FZH0; Description=60s ribosomal protein l35a-2 os arabidopsis thaliana gn rpl35ab pe 3 sv 1; Ontology_term=InterPro:IPR001780,InterPro:IPR009000,InterPro:IPR018266; score=135.96; evalue=6.04e-38;
comp12563_c0_seq1	1350	0.0677983	0	0	0	0	0	6.80594	5.67499	3.80295	7.2071									27538
comp12564_c0_seq1	1351	0.311624	0	0.0239512	0	0	0	6.93733	4.09861	3.50384	8.19938			Name=Pfam:NTP_transferase; Dbxref=Pfam:PF00483.18; Description=nucleotidyl transferase; Ontology_term=InterPro:IPR005835; score=40.60; evalue=1.60e-10;	Name=SUPERFAMILY:0040693; Dbxref=SCOP:53448; Description=nucleotide-diphospho-sugar transferases; score=95.90; evalue=2.30e-27;		Name=JCVI_TIGRFAMS:TIGR01099; Dbxref=JCVI_TIGRFAMS:TIGR01099; Description=galu: utp-glucose-1-phosphate uridylyltransferase; Ontology_term=InterPro:IPR005771; score=84.90; evalue=1.40e-24;		64931
comp12564_c1_seq1	1352	0.275856	0	0.545325	0	0	0	12.1403	5.85891	6.19582	10.7062			Name=Pfam:NTP_transferase; Dbxref=Pfam:PF00483.18; Description=nucleotidyl transferase; Ontology_term=InterPro:IPR005835; score=40.60; evalue=1.60e-10;	Name=SUPERFAMILY:0040693; Dbxref=SCOP:53448; Description=nucleotide-diphospho-sugar transferases; score=95.90; evalue=2.30e-27;		Name=JCVI_TIGRFAMS:TIGR01099; Dbxref=JCVI_TIGRFAMS:TIGR01099; Description=galu: utp-glucose-1-phosphate uridylyltransferase; Ontology_term=InterPro:IPR005771; score=84.90; evalue=1.40e-24;		64931	131	K00963
comp12565_c0_seq1	1353	0.0264331	5.39493e-08	0	0.0018413	0	0.0104886	1.28761	1.60266	0.854596	1.74955									12763
comp12565_c1_seq1	1354	0.0266129	0	0.000271817	0	0.9161	0	2.1285	1.78657	1.34599	0.705042
comp12566_c0_seq2	1355	0	0	0	0	9.78074e-06	0	7.20011	9.19559	5.68306	5.30087			Name=Pfam:Peptidase_C13; Dbxref=Pfam:PF01650.13; Description=peptidase c13 family; Ontology_term=InterPro:IPR001096; score=106.50; evalue=1.20e-30;		Name=Swiss-Prot:Q8T4E1; Dbxref=Swiss-Prot:Q8T4E1; Description=putative gpi-anchor transamidase os drosophila melanogaster gn cg4406 pe 2 sv 1; Ontology_term=InterPro:IPR001096; score=194.51; evalue=1.54e-57;			12570		K05290
comp12567_c0_seq1	1356	0.999996	0	0.631504	0	0.140591	0	3.67889	1.60266	0.683677	2.0629		Down, LowP					EGB06257.1	65783	17115
comp12568_c0_seq1	1357	2.1504e-07	0.133153	0.0479924	0.000644301	0	0.999746	0.420444	0.289004	0.833231	2.35014	Up, LowL						EGB09235.1	63507
comp12568_c1_seq1	1358	0	0.245328	0.0802761	1.90531e-05	0	0.99998	0.709499	0.42037	1.45281	3.4991	Up, LowL						EGB09235.1	63507	17953
comp12569_c0_seq1	1359	0.67039	0	4.52308e-05	4.53369e-06	0.079156	0	1.68178	1.60266	0.619582	1.04451									26991
comp1257_c0_seq1	1360	0.000494073	0	0.0137068	0	0.000322015	0	1.91828	1.31366	1.53827	1.67121									17099
comp12570_c0_seq1	1361	0	0	0.010256	0	0	0.00076843	3.86283	2.49595	4.59345	5.562									100848
comp12571_c0_seq1	1362	0.999214	0	0.684868	0	0.992764	0	4.83511	2.12812	1.41008	1.61899		Down, LowP&LowL		Name=SUPERFAMILY:0050485; Dbxref=SCOP:52113; Description=brct domain; score=29.40; evalue=4.50e-07;			EGB12253.1	61343	7061
comp12572_c0_seq1	1363	0.554702	0	0.000798186	7.63615e-07	0.778796	0	1.57667	1.33993	0.619582	0.574479				Name=SUPERFAMILY:0037463; Dbxref=SCOP:81301; Description=nucleotidyltransferase; score=28.60; evalue=1.20e-06;
comp12572_c1_seq1	1364	0	0.0181836	0	0.0654925	0	0	1.34017	2.25949	2.02967	1.20118				Name=SUPERFAMILY:0037463; Dbxref=SCOP:81301; Description=nucleotidyltransferase; score=28.60; evalue=1.20e-06;					29336
comp12573_c0_seq1	1365	1	0	1	0	0.999486	0	15.1885	3.91469	2.02967	5.79702		Down, Gen Stress	Name=Pfam:PKD_channel; Dbxref=Pfam:PF08016.7; Description=polycystin cation channel; Ontology_term=InterPro:IPR013122; score=59.40; evalue=1.90e-16;			Name=JCVI_TIGRFAMS:TIGR00870; Dbxref=JCVI_TIGRFAMS:TIGR00870; Description=trp: transient-receptor-potential calcium channel protein; Ontology_term=InterPro:IPR004729; score=22.20; evalue=7.10e-06;	XP_002774235.1		2451
comp12573_c1_seq1	1366	0.992352	0	0.910939	0	0.43695	0	1.81317	0.499189	0.341838	0.861719		Down, LowP							26158
comp12574_c0_seq2	1367	0.0470637	1.04042e-06	0	0	0	0	0.945999	1.05092	0.598217	0.966169								27655
comp12575_c0_seq1	1368	0	0	0.000650448	0	0	0	5.75483	3.94097	4.67891	5.66645			Name=Pfam:DSPc; Dbxref=Pfam:PF00782.15; Description=dual specificity phosphatase catalytic domain; Ontology_term=InterPro:IPR000340; score=82.40; evalue=1.80e-23;	Name=SUPERFAMILY:0044763; Dbxref=SCOP:52799; Description=(phosphotyrosine protein) phosphatases ii; score=97.70; evalue=5.50e-28;	Name=Swiss-Prot:Q9ZR37; Dbxref=Swiss-Prot:Q9ZR37; Description=dual specificity protein phosphatase 1 os arabidopsis thaliana gn dsptp1 pe 1 sv 1; Ontology_term=InterPro:IPR000340,InterPro:IPR000387,InterPro:IPR020417,InterPro:IPR020422,InterPro:IPR024950; score=92.05; evalue=6.05e-21;			16169	22856	K04459
comp12577_c0_seq1	1369	0	0	0.962761	0	0	0.0464368	3.28472	1.05092	3.71749	5.53589		Down, LowN							648
comp12578_c0_seq1	1370	0.407003	0	4.04796e-07	0	0	4.07205e-07	4.257	3.62569	2.05103	5.17031								14540	7036	K01462
comp12578_c1_seq1	1371	0	0	0	0	0	0.00739567	0.762055	0.76192	0.662312	0.913944								14540
comp12579_c0_seq1	1372	0	0	0	0.0375973	0	0	3.91539	6.72592	4.57209	4.20414			Name=Pfam:Sel1; Dbxref=Pfam:PF08238.7; Description=sel1 repeat; Ontology_term=InterPro:IPR006597; score=95.60; evalue=1.20e-27;	Name=SUPERFAMILY:0048648; Dbxref=SCOP:81901; Description=hcp-like; score=112.30; evalue=2.20e-32;				62122	8783	K14026
comp12579_c1_seq1	1373	0	0.0158325	0	0.10246	0	0.013413	1.70805	3.02141	2.62788	2.4807			Name=Pfam:Sel1; Dbxref=Pfam:PF08238.7; Description=sel1 repeat; Ontology_term=InterPro:IPR006597; score=95.60; evalue=1.20e-27;	Name=SUPERFAMILY:0048648; Dbxref=SCOP:81901; Description=hcp-like; score=112.30; evalue=2.20e-32;
comp12580_c0_seq1	1374	0	0.207254	0	0.532755	0	0.0776418	1.70805	3.75706	3.29019	2.84628									98031
comp12581_c0_seq2	1375	0.00741741	0	0.396155	0	0	6.04478e-07	2.78544	1.31366	1.85875	2.97685
comp12582_c0_seq1	1376	0	0.000597304	0	2.90065e-06	9.74139e-08	0	2.838	3.23159	3.97387	2.74183									94968
comp125827_c0_seq1	1377	0.883148	2.0663e-10	0.548104	8.7212e-08	0.539065	4.43496e-07	0.709499	0.183912	0.0640947	0.261127
comp12583_c0_seq1	1378	0	0	0	0	0	0.989572	3.67889	3.49433	4.33707	9.42668	Up, LowL						EOD13848.1		19568
comp12584_c0_seq1	1379	0.920711	0	0.92511	0	0.995647	0	2.15478	0.630555	0.662312	0.496141		Down, LowL							22996
comp12585_c0_seq1	1380	0	0.000282156	0	0.0012634	0	0.261261	4.67744	7.17256	6.94359	8.95665			Name=Pfam:Ank; Dbxref=Pfam:PF12796.2; Description=ankyrin repeats (3 copies); Ontology_term=InterPro:IPR020683; score=49.00; evalue=5.30e-13;	Name=SUPERFAMILY:0045715; Dbxref=SCOP:48403; Description=ankyrin repeat; score=49.70; evalue=2.50e-13;					95515
comp12586_c0_seq1	1381	0	0.00311203	0	0.00457024	0	0.0853719	1.57667	2.18067	2.15785	2.63738									17127
comp12587_c0_seq1	1382	1	0	1	0	0.994697	0	14.7681	4.72916	4.16616	5.9798		Down, Gen Stress	Name=Pfam:Glyco_tranf_4; Dbxref=Pfam:PF13704.1; Description=glycosyl transferase family 2; score=42.50; evalue=5.60e-11;				EGB04614.1	67095	138588
comp12588_c0_seq1	1383	0.000713468	0	0.000556723	0	0	0	3.784	2.75868	2.67061	3.62966			Name=Pfam:Tic22; Dbxref=Pfam:PF04278.7; Description=tic22-like family; Ontology_term=InterPro:IPR007378; score=32.80; evalue=3.90e-08;						3052
comp12589_c0_seq1	1384	0	0.312045	0.0159465	0	1.87783e-07	0.0945982	0.709499	0.551736	1.53827	1.17507
comp1259_c0_seq1	1385	0.573187	0	0.933758	0	0.477278	0	1.81317	0.472916	0.726407	0.835606									23876
comp12590_c0_seq1	1386	1	0	1	0	1	0	24.9901	3.57314	1.85875	4.49138		Down, Gen Stress	Name=Pfam:Na_H_Exchanger; Dbxref=Pfam:PF00999.16; Description=sodium/hydrogen exchanger family; Ontology_term=InterPro:IPR006153; score=199.20; evalue=6.70e-59;		Name=Swiss-Prot:Q9LKW9; Dbxref=Swiss-Prot:Q9LKW9; Description=sodium/hydrogen exchanger 7 os arabidopsis thaliana gn nhx7 pe 1 sv 1; Ontology_term=InterPro:IPR000595,InterPro:IPR006153,InterPro:IPR018418,InterPro:IPR018422,InterPro:IPR018490; score=268.08; evalue=6.70e-77;	Name=JCVI_TIGRFAMS:TIGR00831; Dbxref=JCVI_TIGRFAMS:TIGR00831; Description=a_cpa1: na+/h+ antiporter; Ontology_term=InterPro:IPR004705; score=179.20; evalue=2.60e-53;	EGB07619.1	64731	41608
comp12591_c0_seq1	1387	0.682673	0	0.962675	0	0.610327	0	3.33728	1.0772	1.41008	1.51454		Down, LowN		Name=SUPERFAMILY:0036738; Dbxref=SCOP:54211; Description=ribosomal protein s5 domain 2-like; score=52.40; evalue=3.50e-14;		Name=JCVI_TIGRFAMS:TIGR03591; Dbxref=JCVI_TIGRFAMS:TIGR03591; Description=polynuc_phos: polyribonucleotide nucleotidyltransferase; Ontology_term=InterPro:IPR012162; score=68.20; evalue=1.10e-19;	XP_004923389.1		26928
comp12592_c0_seq1	1388	0.847094	0	0.118813	0	2.3416e-07	0	6.30666	3.44178	2.67061	5.01364								70900	1531
comp12592_c1_seq1	1389	0.957524	0	0.194962	0	0.00130185	0	2.20733	1.15602	0.619582	1.74955		Down, LowP					EGB11383.1	70900
comp12593_c0_seq1	1390	0.000595995	0	0	0.298531	0	0.18876	2.70661	5.35972	2.02967	4.98752									8877
comp12593_c1_seq1	1391	0.817892	9.70763e-09	0.462728	1.1848e-06	0.891752	8.14495e-08	0.578111	0.157639	0.0427298	0.078338
comp12594_c0_seq1	1392	0.522239	2.58339e-09	0.151492	6.96645e-07	0	0	0.893444	0.472916	0.299109	0.992282								68360	120446
comp12595_c0_seq1	1393	0.00193783	0	0	0	0.00382175	0	3.5475	3.33669	2.4356	2.4807								71638
comp12595_c1_seq1	1394	0.565532	0	1.56869e-05	0	0	0	5.38694	4.09861	2.49969	4.56972									19586
comp12596_c0_seq1	1395	0	0.000821608	0	3.80334e-06	0	0	3.62633	4.46643	5.34122	3.34242									61689
comp12596_c0_seq2	1396	0	0	0	0.00108428	0	0	3.67889	5.41226	4.23025	3.60355
comp12597_c0_seq1	1397	0.0125425	0	0.00439801	0	0.118311	0	5.49205	3.54687	3.35429	3.0813			Name=Pfam:SNF2_N; Dbxref=Pfam:PF00176.18; Description=snf2 family n-terminal domain; Ontology_term=InterPro:IPR000330; score=49.70; evalue=2.10e-13;	Name=SUPERFAMILY:0051486; Dbxref=SCOP:52540; Description=p-loop containing nucleoside triphosphate hydrolases; score=49.00; evalue=3.70e-13;				69145	11591	K10875
comp12597_c0_seq2	1398	0.294701	0	0.129342	0	0.836735	0	5.70227	3.10023	2.88426	2.45459								69145		K10875
comp12598_c0_seq1	1399	0	0	5.03692e-06	0.0435601	3.70671e-10	0.415693	0.578111	0.893286	0.512758	1.30563			Name=Pfam:Myb_Cef; Dbxref=Pfam:PF11831.3; Description=pre-mrna splicing factor component; Ontology_term=InterPro:IPR021786; score=61.10; evalue=9.00e-17;
comp12598_c0_seq2	1400	0.0720581	3.49453e-07	0	0	0	0	0.945999	0.919559	0.555487	1.07062			Name=Pfam:Myb_Cef; Dbxref=Pfam:PF11831.3; Description=pre-mrna splicing factor component; Ontology_term=InterPro:IPR021786; score=61.10; evalue=9.00e-17;
comp12598_c0_seq3	1401	0	0	1.04558e-06	0.0445098	4.87958e-10	0.363821	0.630666	0.998379	0.555487	1.33175			Name=Pfam:Myb_Cef; Dbxref=Pfam:PF11831.3; Description=pre-mrna splicing factor component; Ontology_term=InterPro:IPR021786; score=61.10; evalue=9.00e-17;
comp12598_c0_seq4	1402	0.0176935	8.49023e-05	0.0242488	0.000117425	6.3934e-09	0.247575	0.630666	0.472916	0.470028	1.2273			Name=Pfam:Myb_Cef; Dbxref=Pfam:PF11831.3; Description=pre-mrna splicing factor component; Ontology_term=InterPro:IPR021786; score=61.10; evalue=9.00e-17;
comp12599_c0_seq1	1403	0	0	0	0	0	0	141.532	169.935	89.3266	99.9332			Name=Pfam:DUF747; Dbxref=Pfam:PF05346.6; Description=eukaryotic membrane protein family; Ontology_term=InterPro:IPR008010; score=257.20; evalue=1.70e-76;		Name=Swiss-Prot:Q5ZLG8; Dbxref=Swiss-Prot:Q5ZLG8; Description=transmembrane anterior posterior transformation protein 1 homolog os gallus gallus gn tapt1 pe 2 sv 2; Ontology_term=InterPro:IPR008010; score=213.00; evalue=2.46e-59;			53582	6590
comp12600_c0_seq1	1404	1	0	0	0	4.00308e-07	0	7.83077	6.3581	1.96557	5.95369		Down, LowP	Name=Pfam:DUF4116; Dbxref=Pfam:PF13475.1; Description=domain of unknown function (duf4116); Ontology_term=InterPro:IPR025197; score=164.50; evalue=2.20e-49;				YP_001551421.1		3484
comp12600_c1_seq1	1405	0.591189	0	8.44475e-07	8.44523e-07	0	1.92555e-05	2.18105	2.18067	0.897326	2.37625			Name=Pfam:DUF4116; Dbxref=Pfam:PF13475.1; Description=domain of unknown function (duf4116); Ontology_term=InterPro:IPR025197; score=164.50; evalue=2.20e-49;
comp12601_c0_seq1	1406	0	0.398697	0	0.516886	0	0	1.12994	2.57477	2.4356	0.992282								72522	10814
comp12602_c0_seq1	1407	0.00164256	0	0	0.000271974	6.82226e-05	0	2.07594	2.57477	1.55964	1.88011								66027	10907
comp12602_c1_seq1	1408	0.290009	4.73202e-11	0.00277562	0	0.0150828	6.816e-07	1.36644	1.10347	0.640947	1.01839								66027
comp12603_c0_seq1	1409	4.20536e-07	1.85994e-05	0	0.000797411	0	0.0776742	1.68178	2.10185	1.77329	2.79406									8462
comp12603_c1_seq1	1410	8.98716e-05	0	0	0	0	0.000387372	2.75916	2.75868	2.20058	3.62966									123394
comp12604_c0_seq1	1411	0.0124884	0	0	0	0	0	7.06872	5.59617	4.23025	5.90147			Name=Pfam:DHDPS; Dbxref=Pfam:PF00701.17; Description=dihydrodipicolinate synthetase family; Ontology_term=InterPro:IPR002220; score=77.50; evalue=5.70e-22;	Name=SUPERFAMILY:0048312; Dbxref=SCOP:51569; Description=aldolase; score=178.30; evalue=1.20e-52;		Name=JCVI_TIGRFAMS:TIGR00674; Dbxref=JCVI_TIGRFAMS:TIGR00674; Description=dapa: dihydrodipicolinate synthase; Ontology_term=InterPro:IPR005263; score=84.20; evalue=1.50e-24;		61237	22417	K01714
comp12605_c0_seq1	1412	0	0	0.0299649	0	0	6.0824e-07	8.19866	4.75543	6.3881	11.594			Name=Pfam:DAO; Dbxref=Pfam:PF01266.19; Description=fad dependent oxidoreductase; Ontology_term=InterPro:IPR006076; score=24.70; evalue=8.50e-06;	Name=SUPERFAMILY:0053857; Dbxref=SCOP:51905; Description=fad/nad(p)-binding domain; score=98.70; evalue=6.80e-28;	Name=Swiss-Prot:Q2VEX9; Dbxref=Swiss-Prot:Q2VEX9; Description=prolycopene isomerase chloroplastic os daucus carota gn crtiso pe 2 sv 1; Ontology_term=InterPro:IPR014101; score=189.50; evalue=2.65e-52;	Name=JCVI_TIGRFAMS:TIGR02730; Dbxref=JCVI_TIGRFAMS:TIGR02730; Description=carot_isom: carotene isomerase; Ontology_term=InterPro:IPR014101; score=210.50; evalue=9.40e-63;		27062	188
comp12606_c0_seq1	1413	0.139848	0	1.23488e-05	0	3.71133e-07	1.60078e-06	2.28617	2.10185	1.23916	2.32403								68533
comp12607_c0_seq2	1414	0	0	0	0	0	0.000453646	4.41466	4.44016	5.38395	6.39761									3520	K03686
comp12607_c0_seq3	1415	0	0.000203421	0	1.96631e-05	0	6.17568e-06	2.94311	3.59942	3.97387	3.39465
comp12607_c0_seq4	1416	6.04651e-05	0	0.000224657	0	0	0	3.81028	2.86377	2.90563	3.55132										K09504
comp12608_c0_seq1	1417	0.100758	0	2.0483e-07	0.000153534	0.223641	0	1.62922	1.83912	0.918691	0.887831									7160
comp12608_c1_seq2	1418	0.0348232	5.09337e-06	0	0.00228271	0.0101495	0	0.840888	0.998379	0.555487	0.705042
comp12609_c0_seq1	1419	0.786106	0	0.224395	0	0.000267402	0	2.04967	1.05092	0.726407	1.77566									23439
comp12610_c0_seq1	1420	0.0264607	0	0.166732	0	0.00514515	0	2.94311	1.57639	1.81602	2.08901									13341
comp12610_c1_seq1	1421	0	0	0	0	0	0	5.57088	5.93773	4.61482	4.70028			Name=Pfam:Ank; Dbxref=Pfam:PF00023.25; Description=ankyrin repeat; Ontology_term=InterPro:IPR002110; score=98.30; evalue=5.80e-29;	Name=SUPERFAMILY:0048640; Dbxref=SCOP:48403; Description=ankyrin repeat; score=136.70; evalue=5.90e-40;					7156	K10335
comp12611_c0_seq1	1422	0	0.900151	0	0.0129253	0	3.68923e-05	4.75627	7.90821	10.9388	6.52817			Name=Pfam:Amidohydro; Dbxref=Pfam:PF01979.15; Description=amidohydrolase family; Ontology_term=InterPro:IPR006680; score=89.50; evalue=2.80e-25;	Name=SUPERFAMILY:0047525; Dbxref=SCOP:51556; Description=metallo-dependent hydrolases; score=432.00; evalue=8.20e-130;	Name=Swiss-Prot:B1XI96; Dbxref=Swiss-Prot:B1XI96; Description=dihydroorotase os synechococcus sp. (strain atcc 27264 / pcc 7002 / pr-6) gn pyrc pe 3 sv 1; Ontology_term=InterPro:IPR002195,InterPro:IPR004721,InterPro:IPR006680; score=405.22; evalue=9.25e-139;	Name=JCVI_TIGRFAMS:TIGR00856; Dbxref=JCVI_TIGRFAMS:TIGR00856; Description=pyrc_dimer: dihydroorotase homodimeric type; Ontology_term=InterPro:IPR004721; score=409.30; evalue=2.40e-123;		22206	12952	K01465
comp12612_c0_seq1	1423	0	0.000253901	2.08525e-06	1.20956e-05	0	0.000125356	1.83944	1.89166	2.26468	2.0629				Name=SUPERFAMILY:0046282; Dbxref=SCOP:48239; Description=terpenoid cyclases/protein prenyltransferases; score=35.20; evalue=6.70e-09;					25487	K11713
comp12613_c0_seq1	1424	1.69378e-05	0	0	0	0.000101525	0	5.78111	5.964	4.23025	4.20414								33574	3452
comp12614_c0_seq1	1425	0.149805	0	0.755002	0	0.665854	0	3.94166	1.62893	2.11513	1.77566								52353	963
comp12614_c1_seq1	1426	0.293574	1.96647e-06	0.462728	1.1848e-06	0.750306	3.68918e-07	0.578111	0.157639	0.213649	0.130563								52353
comp12615_c0_seq1	1427	0.0756611	0	0	8.5426e-05	0.0170579	0	2.99566	3.88842	1.70919	1.98456								63528	8808
comp12616_c0_seq1	1428	0.0143882	0	0.268086	0	0.392026	0	3.15333	1.60266	2.0083	1.56676									43873
comp12617_c0_seq1	1429	2.8932e-07	0.179424	0	0	0.0585772	0	0.341611	0.394097	0.747771	0.261127								65602
comp12617_c1_seq2	1430	0	0.0331939	0	0	0	0	8.8556	8.51249	15.9169	6.94597			Name=Pfam:RNase_T; Dbxref=Pfam:PF00929.19; Description=exonuclease; Ontology_term=InterPro:IPR013520; score=76.00; evalue=3.50e-21;	Name=SUPERFAMILY:0050648; Dbxref=SCOP:53098; Description=ribonuclease h-like; score=88.80; evalue=2.40e-25;	Name=Swiss-Prot:Q8WTP8; Dbxref=Swiss-Prot:Q8WTP8; Description=apoptosis-enhancing nuclease os homo sapiens gn aen pe 1 sv 2; Ontology_term=InterPro:IPR006055,InterPro:IPR012337,InterPro:IPR013520; score=157.53; evalue=1.76e-44;			4515	26551	K01175
comp12617_c1_seq3	1431	0	0.0709445	6.10858e-06	0	0.00517713	0	2.52266	2.31203	4.42253	1.82789									96356
comp12618_c0_seq1	1432	0	0.378317	0	0	0.319965	2.08502e-09	1.26133	1.41875	2.67061	0.626704									96297
comp12619_c0_seq1	1433	0.00976855	0	0.38086	0	0.00015116	0	1.99711	0.919559	1.36735	1.77566									11035
comp1262_c0_seq1	1434	0.00117898	0	0.881656	0	0.99643	0	1.97083	0.604282	1.51691	0.417803		Down, LowL					EGB10560.1	62444	30700
comp12620_c0_seq1	1435	0.74364	1.41232e-14	0.0292041	4.16718e-08	0.0314193	1.60103e-07	1.419	0.945832	0.448663	0.992282
comp12621_c0_seq1	1436	0	0	0.101071	0	0	0.000263694	4.57233	2.54849	4.12343	6.5804			Name=Pfam:Peptidase_U32; Dbxref=Pfam:PF01136.14; Description=peptidase family u32; Ontology_term=InterPro:IPR001539; score=38.30; evalue=6.10e-10;					71351	139944
comp12622_c0_seq1	1437	0.841056	0	0.0060999	0	0.000267402	0	2.04967	1.47129	0.683677	1.77566								67214	17138
comp12623_c0_seq1	1438	1	0	0.00997669	0	0.992276	0	7.69938	4.67662	1.68783	2.8724		Down, LowP&LowL					EGB04025.1	67551	31389
comp12624_c0_seq1	1439	0.00484094	0	0	0.01459	7.04126e-05	0.0691893	0.473	0.604282	0.384568	0.705042								34350
comp12624_c1_seq1	1440	0	0.00408268	0	0.00790606	0.595446	0	2.1285	3.17905	3.09791	0.940057									97262
comp12625_c0_seq1	1441	0	0.0716886	3.6871e-05	9.24276e-08	0	0.939561	1.99711	1.83912	3.48248	5.11809								72360	100022
comp12626_c0_seq1	1442	0.914057	0	0	5.61321e-05	0.43695	0	1.81317	1.99676	0.512758	0.861719								63493	43280
comp12627_c0_seq1	1443	0.511205	0	0.0870092	0	0	0.000789262	2.1285	1.23484	0.918691	2.74183									24108
comp12628_c0_seq1	1444	0.0237489	0	2.73665e-06	1.51862e-05	0	0.31688	1.78689	1.83912	1.1537	3.47299								64550	27195
comp12628_c1_seq1	1445	0.995662	0	0.00241107	0	0	0	5.62344	3.70451	1.88011	5.43144		Down, LowP					EGB07988.1	64550	626
comp12629_c0_seq1	1446	0.449704	0	0.93796	0	0.235801	0	2.44383	0.735647	1.11097	1.30563									93491
comp12630_c0_seq1	1447	0.244159	0	0.0165967	0	0.138194	0	8.22494	4.8868	4.23025	4.49138			Name=Pfam:RhoGEF; Dbxref=Pfam:PF00621.15; Description=rhogef domain; Ontology_term=InterPro:IPR000219; score=64.20; evalue=1.20e-17;	Name=SUPERFAMILY:0050917; Dbxref=SCOP:48065; Description=dbl homology domain (dh-domain); score=61.90; evalue=5.00e-17;					34053
comp12630_c1_seq1	1448	0.359266	1.76923e-06	0.357561	5.23519e-06	0.548178	4.46585e-06	0.551833	0.183912	0.170919	0.182789
comp12631_c0_seq1	1449	0	0.00531883	0	0	0	0.0168184	2.91683	3.02141	4.50799	4.59583									14675	K05681
comp12632_c0_seq1	1450	0.788807	0	0	0.0784822	0	0.191269	1.60294	2.75868	0.512758	2.92462									60264
comp12632_c1_seq1	1451	0.788059	0	0	0.00112055	0.00211195	1.90499e-07	1.68178	2.1544	0.555487	1.38397									61231
comp12633_c0_seq1	1452	0.0205166	0	0	0	0	0	8.25122	6.3581	4.8071	7.33766			Name=Pfam:2OG-FeII_Oxy_3; Dbxref=Pfam:PF13640.1; Description=2og-fe(ii) oxygenase superfamily; Ontology_term=InterPro:IPR005123; score=34.50; evalue=1.90e-08;					65363	7320
comp12634_c0_seq1	1453	0	0	0	0.0572969	0	0	3.28472	5.72754	3.20473	3.57744								62278	100335
comp12634_c1_seq1	1454	0.00309615	0	2.20057e-06	0	0.164883	0	3.04822	2.7324	2.09376	1.69732								62278	2143
comp12635_c0_seq2	1455	7.21989e-07	0.0126746	4.39334e-07	0.0346261	0	0.57918	0.735777	1.12974	1.04688	1.69732
comp12636_c0_seq2	1456	1.1807e-06	9.38402e-06	0	0.000470808	0.00012333	4.45492e-06	1.70805	2.07558	1.75192	1.59287									11039
comp12636_c0_seq3	1457	0.0279267	4.44276e-05	0.602804	5.28186e-08	0	0	0.683222	0.157639	0.470028	0.600592
comp12637_c0_seq2	1458	0.997761	0	0.874027	0	0.797265	0	4.78255	1.89166	1.47418	2.0629		Down, LowP					EGB02355.1	68959		K14572
comp12638_c0_seq1	1459	0.301997	4.22309e-10	0.0237781	8.16314e-07	0	0	1.1825	0.814467	0.534122	1.20118									31034
comp12639_c0_seq2	1460	0	0.0541388	0	0.00916	0	0.411267	1.62922	2.36458	2.75607	3.2902			Name=Pfam:RNase_P_p30; Dbxref=Pfam:PF01876.11; Description=rnase p subunit p30; Ontology_term=InterPro:IPR002738; score=35.30; evalue=5.30e-09;	Name=SUPERFAMILY:0050078; Dbxref=SCOP:89550; Description=php domain-like; score=32.40; evalue=6.10e-08;					16644
comp12640_c0_seq1	1461	5.4353e-06	0.000445349	7.01553e-08	0.00477205	0	0.103223	1.15622	1.55011	1.28189	1.93234								17699
comp12641_c0_seq1	1462	0	0.000119797	0	0.00155398	0	0.00211814	1.70805	2.23322	1.98694	2.19347									11658
comp12642_c0_seq1	1463	0.973661	0	0.000375357	0	0.697468	0	9.06583	5.93773	3.63203	4.23025		Down, LowP	Name=Pfam:ABC1; Dbxref=Pfam:PF03109.11; Description=abc1 family; Ontology_term=InterPro:IPR004147; score=72.70; evalue=2.10e-20;	Name=SUPERFAMILY:0054547; Dbxref=SCOP:56112; Description=protein kinase-like (pk-like); score=53.80; evalue=2.20e-14;		Name=JCVI_TIGRFAMS:TIGR01982; Dbxref=JCVI_TIGRFAMS:TIGR01982; Description=ubib: 2-polyprenylphenol 6-hydroxylase; Ontology_term=InterPro:IPR010232; score=109.00; evalue=4.50e-32;	XP_001419284.1		23845	K08869
comp12643_c0_seq1	1464	0.216885	0	0.00910205	0	0	7.8624e-06	2.81172	1.89166	1.45281	3.23797									26063
comp12644_c0_seq1	1465	0	0.000522194	0.0664188	0	0	0.000789578	1.6555	0.998379	2.05103	1.98456									100218	K06443
comp12645_c0_seq1	1466	0	0	0	0.00507206	0	6.20303e-07	3.62633	5.64872	3.95251	4.23025			Name=Pfam:DUF4336; Dbxref=Pfam:PF14234.1; Description=domain of unknown function (duf4336); Ontology_term=InterPro:IPR025638; score=57.90; evalue=7.90e-16;						11087
comp12646_c0_seq1	1467	0	0	0	0	0.00587993	0	3.81028	3.59942	3.31156	2.58516				Name=SUPERFAMILY:0048759; Dbxref=SCOP:50978; Description=wd40 repeat-like; score=33.40; evalue=2.70e-08;				61900	24565
comp12646_c1_seq1	1468	0.319162	0	0.13554	0	0.970128	0	1.57667	0.867013	0.726407	0.39169		Down, LowL					EGB11448.1	61900
comp12647_c0_seq1	1469	0.279532	0	0.740031	0	0.119724	0	3.41611	1.39248	1.70919	1.95845									17213
comp12648_c0_seq1	1470	0	0	0	1.55108e-05	0	0	5.36066	7.43529	5.64033	6.21482			Name=Pfam:TPT; Dbxref=Pfam:PF03151.11; Description=triose-phosphate transporter family; Ontology_term=InterPro:IPR004853; score=60.50; evalue=1.20e-16;		Name=Swiss-Prot:Q9LFN3; Dbxref=Swiss-Prot:Q9LFN3; Description=probable sugar phosphate/phosphate translocator at5g11230 os arabidopsis thaliana gn at5g11230 pe 2 sv 1; Ontology_term=InterPro:IPR000620,InterPro:IPR004853; score=129.41; evalue=4.21e-33;			3874	11008	K15280
comp12649_c0_seq1	1471	0.00557522	0	1.25542e-05	0	0.129527	0	3.94166	3.20532	2.56379	2.21958									26118
comp1265_c0_seq1	1472	0.598043	1.31925e-06	0.247191	8.65849e-05	0.889061	1.08361e-06	0.394166	0.131366	0.0213649	0
comp12650_c0_seq1	1473	0	0.00634769	0.0156044	0	0	0.234175	1.70805	1.18229	2.47833	3.18575									16910
comp12650_c1_seq1	1474	6.05833e-08	0.329089	0	0	2.17012e-09	0.749305	0.262778	0.315277	0.726407	0.913944
comp12651_c0_seq1	1475	2.42306e-05	0	0.00927045	0	0.378316	0	1.81317	1.28738	1.66646	0.887831									93707
comp12652_c0_seq1	1476	0.367533	0	0.000151905	0	0.00376225	0	5.41322	3.88842	2.67061	3.57744									27671
comp12653_c0_seq1	1477	0	0	0.526549	0	0.000214593	0	9.11838	4.38761	10.7465	6.08426			Name=Pfam:Aa_trans; Dbxref=Pfam:PF01490.13; Description=transmembrane amino acid transporter protein; Ontology_term=InterPro:IPR013057; score=38.30; evalue=4.90e-10;						95495
comp12655_c0_seq1	1478	0.996768	0	0	0	0.00662962	0	6.41177	5.43854	2.20058	4.07358		Down, LowP							27949
comp12656_c0_seq1	1479	1.14705e-06	3.56466e-05	8.85371e-08	0.000272418	0.298378	1.09253e-10	1.55039	1.78657	1.6451	0.78338								65933	94989
comp12657_c0_seq1	1480	0	0	4.01025e-07	0	0.0922533	0	3.73144	3.28414	3.26883	2.16735									11411
comp12658_c0_seq1	1481	0.000706454	0	0.035306	0	0.0103776	0	2.02339	1.28738	1.581	1.46231			Name=Pfam:SAM; Dbxref=Pfam:PF07647.12; Description=sam domain (sterile alpha motif); Ontology_term=InterPro:IPR011510; score=32.60; evalue=4.70e-08;	Name=SUPERFAMILY:0050037; Dbxref=SCOP:47769; Description=sam/pointed domain; score=29.90; evalue=3.10e-07;				64934	17836
comp12659_c1_seq1	1482	0	1.1889e-05	5.63201e-05	0	0.00210994	0	1.97083	1.78657	2.15785	1.56676									7254
comp1266_c0_seq1	1483	0.212143	1.76325e-08	0.853146	2.49831e-11	0.0117684	1.37764e-05	0.998555	0.183912	0.470028	0.809493
comp12661_c0_seq1	1484	0	1.22836e-07	0	0	4.54839e-05	0	4.88766	4.12488	6.30265	3.73411									8816
comp12662_c0_seq1	1485	0	0	1.25465e-05	0	0	0	3.0745	2.62731	3.37565	3.0813									94604
comp12663_c0_seq1	1486	0	0	0	0	2.33641e-07	0	7.12127	7.88194	9.89195	5.53589			Name=Pfam:Aldo_ket_red; Dbxref=Pfam:PF00248.16; Description=aldo/keto reductase family; Ontology_term=InterPro:IPR023210; score=136.60; evalue=6.40e-40;	Name=SUPERFAMILY:0047069; Dbxref=SCOP:51430; Description=nad(p)-linked oxidoreductase; score=182.00; evalue=9.80e-54;	Name=Swiss-Prot:P38918; Dbxref=Swiss-Prot:P38918; Description=aflatoxin b1 aldehyde reductase member 3 os rattus norvegicus gn akr7a3 pe 1 sv 2; Ontology_term=InterPro:IPR001395,InterPro:IPR020471,InterPro:IPR023210; score=172.56; evalue=1.13e-48;	Name=JCVI_TIGRFAMS:TIGR01293; Dbxref=JCVI_TIGRFAMS:TIGR01293; Description=kv_beta: voltage-dependent potassium channel beta subunit; Ontology_term=InterPro:IPR005983; score=27.70; evalue=2.90e-07;		26326	104479
comp12664_c0_seq1	1487	6.14032e-06	0	1.53961e-05	9.33737e-08	0	0.0217075	2.07594	1.94421	1.92284	3.18575									93700
comp12665_c0_seq1	1488	0	0.00170703	0	0	0	0.319514	1.26133	1.41875	1.581	2.45459									17194
comp12665_c1_seq1	1489	0	0	0	0	0	0	11.0367	8.61758	7.88365	11.829			Name=Pfam:Tfb2; Dbxref=Pfam:PF03849.9; Description=transcription factor tfb2; Ontology_term=InterPro:IPR004598; score=181.80; evalue=1.30e-53;		Name=Swiss-Prot:P87303; Dbxref=Swiss-Prot:P87303; Description=rna polymerase ii transcription factor b subunit 2 os schizosaccharomyces pombe (strain 972 / atcc 24843) gn tfb2 pe 1 sv 2; Ontology_term=InterPro:IPR004598; score=169.86; evalue=7.62e-47;	Name=JCVI_TIGRFAMS:TIGR00625; Dbxref=JCVI_TIGRFAMS:TIGR00625; Description=tfb2: transcription factor tfb2; Ontology_term=InterPro:IPR004598; score=204.00; evalue=9.40e-61;		52511	16577	K03144
comp12665_c2_seq1	1490	0.390906	1.34685e-11	0.138699	6.19161e-09	0.00535061	2.40096e-06	1.31389	0.709374	0.555487	1.07062								61792	25343
comp12666_c0_seq1	1491	0	0	0	0	0	0	5.30811	5.2809	4.33707	5.562									139810
comp12666_c0_seq2	1492	0.000713468	0	0	0	0	6.22421e-06	3.784	3.67824	2.67061	4.70028
comp12667_c0_seq1	1493	0.425415	0	0.129313	0	0.296368	0	5.676	3.10023	2.75607	2.95073				Name=SUPERFAMILY:0046778; Dbxref=SCOP:53448; Description=nucleotide-diphospho-sugar transferases; score=30.30; evalue=3.10e-07;					29355
comp12668_c0_seq1	1494	0.00100405	0	0.000184842	0	0	0	4.62489	3.38923	3.14064	4.67417									16897
comp12669_c0_seq1	1495	0.117785	0	0	0.109243	0	0.0130184	3.41611	6.22673	1.88011	5.43144			Name=Pfam:Bestrophin; Dbxref=Pfam:PF01062.16; Description=bestrophin rfp-tm chloride channel; Ontology_term=InterPro:IPR021134; score=136.40; evalue=8.30e-40;		Name=Swiss-Prot:P72926; Dbxref=Swiss-Prot:P72926; Description=upf0187 protein sll1024 os synechocystis sp. (strain pcc 6803 / kazusa) gn sll1024 pe 3 sv 2; Ontology_term=InterPro:IPR021134; score=103.99; evalue=2.68e-23;				16688	K08994
comp12669_c1_seq1	1496	0.554016	0	0	0.00111854	0	0.027688	1.6555	2.10185	0.662312	2.53293			Name=Pfam:Bestrophin; Dbxref=Pfam:PF01062.16; Description=bestrophin rfp-tm chloride channel; Ontology_term=InterPro:IPR021134; score=136.40; evalue=8.30e-40;		Name=Swiss-Prot:P72926; Dbxref=Swiss-Prot:P72926; Description=upf0187 protein sll1024 os synechocystis sp. (strain pcc 6803 / kazusa) gn sll1024 pe 3 sv 2; Ontology_term=InterPro:IPR021134; score=103.99; evalue=2.68e-23;
comp12669_c2_seq1	1497	0.152244	0	0	0.153875	0	0.0117703	1.81317	3.36296	0.96142	2.63738			Name=Pfam:Bestrophin; Dbxref=Pfam:PF01062.16; Description=bestrophin rfp-tm chloride channel; Ontology_term=InterPro:IPR021134; score=136.40; evalue=8.30e-40;		Name=Swiss-Prot:P72926; Dbxref=Swiss-Prot:P72926; Description=upf0187 protein sll1024 os synechocystis sp. (strain pcc 6803 / kazusa) gn sll1024 pe 3 sv 2; Ontology_term=InterPro:IPR021134; score=103.99; evalue=2.68e-23;			65372
comp1267_c0_seq1	1498	0.998773	0	0.344838	0	0.989643	0	1.76061	0.814467	0.235014	0.39169		Down, LowP&LowL						64718
comp12670_c0_seq1	1499	0.0744802	1.2187e-09	1.96908e-06	0.00039178	0	0	1.39272	1.57639	0.811866	1.2273			Name=Pfam:Ssl1; Dbxref=Pfam:PF04056.9; Description=ssl1-like; Ontology_term=InterPro:IPR007198; score=92.00; evalue=3.00e-26;	Name=SUPERFAMILY:0054811; Dbxref=SCOP:52540; Description=p-loop containing nucleoside triphosphate hydrolases; score=48.00; evalue=7.40e-13;		Name=JCVI_TIGRFAMS:TIGR00957; Dbxref=JCVI_TIGRFAMS:TIGR00957; Description=mrp_assoc_pro: multi drug resistance-associated protein (mrp); Ontology_term=InterPro:IPR005292; score=61.70; evalue=5.30e-18;		58771	694
comp12671_c0_seq1	1500	0	4.36997e-06	0.000463457	0	0.0467304	0	4.33583	3.1265	5.70443	2.61127									342
comp12672_c0_seq1	1501	0	0.107424	6.54641e-06	0.00593394	1.1603e-09	0.146351	0.840888	1.0772	1.49554	1.48842								23882	96362	K15104
comp12672_c1_seq1	1502	0	0	0	1.25002e-05	0	0.151489	2.41755	2.75868	2.49969	4.36082								23882	16883
comp12674_c0_seq1	1503	0.873089	0	0.221426	0	0.0274177	0	2.99566	1.55011	1.08961	1.93234									24513
comp12676_c0_seq1	1504	0	0.646982	0	0.0170182	0	0.999461	2.65405	4.25625	5.85398	7.88603	Up, LowL		Name=Pfam:DSPc; Dbxref=Pfam:PF00782.15; Description=dual specificity phosphatase catalytic domain; Ontology_term=InterPro:IPR000340; score=43.00; evalue=2.60e-11;	Name=SUPERFAMILY:0046846; Dbxref=SCOP:52799; Description=(phosphotyrosine protein) phosphatases ii; score=73.00; evalue=2.30e-20;			EGB10536.1	14750	17267	K14165
comp12677_c0_seq1	1505	0.214637	0	0.999962	0	0.663265	0	5.75483	1.49757	2.99109	2.66349		Down, LowN					EGB10086.1	62634	43623
comp12678_c0_seq1	1506	7.04441e-08	3.50217e-06	8.2349e-07	9.64793e-06	1.87243e-05	2.71673e-06	1.94455	2.02303	2.0083	1.88011			Name=Pfam:Complex1_LYR; Dbxref=Pfam:PF05347.10; Description=complex 1 protein (lyr family); Ontology_term=InterPro:IPR008011; score=45.20; evalue=5.40e-12;					68880	95546
comp12678_c1_seq1	1507	0	0	1.61782e-07	0.151231	0.000201763	0.03731	0.499277	0.972105	0.470028	0.67893								68880
comp12679_c0_seq1	1508	0.170534	2.29866e-11	0.927235	2.75875e-16	0.801605	8.03175e-14	1.55039	0.367824	0.811866	0.548366								62666
comp1268_c0_seq1	1509	0.589466	2.48891e-12	0	0	0.587784	5.66404e-11	1.28761	1.23484	0.448663	0.522254								69107
comp12680_c0_seq1	1510	0.440049	0	0	0	0	0	99.8818	64.8158	49.9939	73.5594								71465	2529
comp12680_c1_seq1	1511	0.965823	7.02183e-18	0.985798	7.61494e-19	0.999961	2.87134e-22	1.55039	0.236458	0.341838	0.104451		Down, Gen Stress
comp12680_c2_seq1	1512	0.971892	0	0	0	0	0	3.70516	3.33669	1.23916	3.99524		Down, LowP	Name=Pfam:FSH1; Dbxref=Pfam:PF03959.8; Description=serine hydrolase (fsh1); Ontology_term=InterPro:IPR005645; score=42.30; evalue=4.90e-11;	Name=SUPERFAMILY:0046793; Dbxref=SCOP:53474; Description=alpha/beta-hydrolases; score=48.30; evalue=9.20e-13;			EGB07251.1	64922	17758
comp12680_c2_seq2	1513	0	0	0.0706093	0	0	1.02765e-07	3.784	2.18067	4.0807	4.36082			Name=Pfam:GST_N_3; Dbxref=Pfam:PF13417.1; Description=glutathione s-transferase n-terminal domain; score=46.10; evalue=3.70e-12;	Name=SUPERFAMILY:0051532; Dbxref=SCOP:52833; Description=thioredoxin-like; score=47.70; evalue=1.20e-12;		Name=JCVI_TIGRFAMS:TIGR01262; Dbxref=JCVI_TIGRFAMS:TIGR01262; Description=maia: maleylacetoacetate isomerase; Ontology_term=InterPro:IPR005955; score=27.80; evalue=3.70e-07;			13177
comp12681_c0_seq1	1514	0	0.186982	0	0.422556	7.51001e-06	0.0275648	0.735777	1.68148	1.43145	1.01839
comp12682_c0_seq1	1515	0.000745769	0	0.656656	3.30066e-08	0	0.997583	0.709499	0.157639	0.598217	2.79406	Up, LowL						EGB13137.1	60553
comp12683_c0_seq1	1516	0.86625	0	0.976741	0	0.969655	0	1.70805	0.341551	0.512758	0.443916		Down, LowN&LowL	Name=Pfam:Lactamase_B; Dbxref=Pfam:PF12706.2; Description=beta-lactamase superfamily domain; score=37.80; evalue=1.20e-09;	Name=SUPERFAMILY:0052141; Dbxref=SCOP:56281; Description=metallo-hydrolase/oxidoreductase; score=49.70; evalue=3.00e-13;		Name=JCVI_TIGRFAMS:TIGR02651; Dbxref=JCVI_TIGRFAMS:TIGR02651; Description=rnase_z: ribonuclease z; Ontology_term=InterPro:IPR013471; score=57.40; evalue=2.50e-16;	EGB11380.1	61796	25902	K00784
comp12683_c0_seq2	1517	5.78822e-08	0.00319564	0	0.0728052	0	0	1.07739	1.81285	1.36735	1.07062			Name=Pfam:Lactamase_B; Dbxref=Pfam:PF12706.2; Description=beta-lactamase superfamily domain; score=37.80; evalue=1.20e-09;	Name=SUPERFAMILY:0052141; Dbxref=SCOP:56281; Description=metallo-hydrolase/oxidoreductase; score=49.70; evalue=3.00e-13;		Name=JCVI_TIGRFAMS:TIGR02651; Dbxref=JCVI_TIGRFAMS:TIGR02651; Description=rnase_z: ribonuclease z; Ontology_term=InterPro:IPR013471; score=57.40; evalue=2.50e-16;		61796		K00784
comp12685_c0_seq1	1518	0.950453	0	0.110752	0	0.281422	0	3.81028	2.12812	1.34599	1.98456		Down, LowP							42920
comp12686_c0_seq1	1519	0.0235672	3.70574e-09	0.00168955	0	0	0.999003	1.49783	1.23484	0.982785	4.96141	Up, LowL
comp12686_c1_seq1	1520	0	0.00187882	0	1.97142e-05	0	1	2.91683	3.57314	4.29434	12.6647	Up, LowL								127816
comp12687_c0_seq1	1521	0.0296099	0	0.00130078	0	0	0.201582	3.46866	2.49595	2.09376	6.47595									17354
comp12688_c0_seq1	1522	4.75968e-05	0	2.2037e-07	8.47884e-07	0	0.00446066	2.25989	2.28576	1.92284	3.21186									714
comp12689_c0_seq1	1523	0.392745	0	0.582082	0	0.000221191	7.80866e-07	1.83944	0.735647	0.833231	1.6451								72120	3440
comp12690_c0_seq1	1524	0.000597592	0	0.936461	0	0	3.73798e-05	3.02194	0.998379	2.22195	3.73411									96010
comp12690_c1_seq1	1525	0.100294	0	0.600789	0	0	0.000270463	1.97083	0.788194	1.11097	2.35014									119677
comp12692_c0_seq1	1526	0	7.53967e-07	0.0174701	0	0	0.0272745	2.31244	1.52384	2.4356	3.65578									120937
comp12693_c0_seq1	1527	0.00227219	0	5.70345e-05	0	0	1.96073e-05	2.96939	2.4434	2.0724	3.57744								71849	19535
comp12694_c0_seq1	1528	0.0385948	1.68533e-08	0	0	0	0.064996	1.28761	1.31366	0.811866	2.0629									17394
comp12695_c0_seq1	1529	0.00953229	0	1	0	1	0	10.5111	3.07396	6.17446	1.17507		Down, LowN&LowL		Name=SUPERFAMILY:0043539; Dbxref=SCOP:51120; Description=beta-roll; score=50.20; evalue=2.60e-13;			EGB02584.1	68746	139739
comp12696_c0_seq1	1530	0	0.0126037	0	0.403557	1	0	14.3739	28.664	25.8302	2.2718		Down, LowL					EGB03362.1	72744	139774
comp12696_c0_seq2	1531	0	0.835684	0	0.99977	1	0	4.67744	13.0052	10.4902	0.757268	Up, LowN	Down, LowL					EGB03362.1	72744
comp12697_c0_seq1	1532	0.99116	0	0.21886	0	0.999028	0	4.46722	2.33831	1.45281	1.30563		Down, LowP&LowL					EGB04462.1	72531	2144
comp12698_c0_seq1	1533	0.00852	0	0.0434887	0	0	0.0215723	2.44383	1.49757	1.6451	3.83856									121311
comp12700_c0_seq1	1534	0	1	0.16905	0	0.495463	0	2.07594	1.10347	17.7756	0.966169	Up, LowP						EGB09549.1	63200	94222
comp12700_c1_seq1	1535	0	1	0.107375	8.51003e-05	0.146338	0.000249419	0.525555	0.289004	5.19167	0.313352	Up, LowP						EGB09549.1	63200	92974
comp12701_c0_seq1	1536	1	0	1	0	0.999999	0	21.9419	3.75706	2.47833	7.93826		Down, Gen Stress					EGB07075.1	65195	33290
comp12702_c0_seq1	1537	1	0	0.487388	0	0.794972	0	7.51544	3.62569	1.55964	3.36854		Down, LowP							140354
comp12703_c0_seq1	1538	0.994881	0	0.144174	0	0	0.00129677	2.365	1.28738	0.534122	3.18575		Down, LowP					EGB07035.1	65270
comp12703_c1_seq1	1539	1	0	0.333386	0	0	8.89462e-07	6.07016	3.04768	1.23916	8.09493		Down, LowP					EGB07035.1	65270	299
comp12704_c0_seq1	1540	0	0	0	0.202046	0	0.0624605	4.04677	7.69802	3.56794	7.05042									7070
comp12704_c1_seq1	1541	1.32659e-05	0	0.000556379	0	2.87345e-06	0	3.73144	2.7324	2.96972	3.21186				Name=SUPERFAMILY:0044290; Dbxref=SCOP:55753; Description=actin depolymerizing proteins; score=39.30; evalue=2.80e-10;				63456	12082
comp12705_c0_seq1	1542	0.0981406	0	0.247496	0	0	2.92688e-05	6.72711	3.46805	3.67476	9.76614								21551	121764
comp12706_c0_seq1	1543	0.723913	0	0.0156044	0	5.46322e-05	9.33e-06	1.70805	1.18229	0.598217	1.6451								63530	33389
comp12707_c0_seq1	1544	0	0	0	1.23361e-06	9.909e-08	0	3.28472	3.8096	3.73886	3.05518								63143	7524
comp12708_c0_seq1	1545	0	0	0	0	0.00148488	0	5.80738	5.20208	5.68306	3.9169			Name=Pfam:Amidohydro; Dbxref=Pfam:PF04909.9; Description=amidohydrolase; Ontology_term=InterPro:IPR006992; score=83.30; evalue=1.80e-23;	Name=SUPERFAMILY:0052675; Dbxref=SCOP:51556; Description=metallo-dependent hydrolases; score=113.30; evalue=1.40e-32;					95719	K07046
comp12709_c0_seq1	1546	0.546186	0	0	0	0.0114719	0	4.70372	5.1758	2.17922	3.02907			Name=Pfam:MoaC; Dbxref=Pfam:PF01967.16; Description=moac family; Ontology_term=InterPro:IPR002820; score=162.60; evalue=3.40e-48;	Name=SUPERFAMILY:0046578; Dbxref=SCOP:55040; Description=molybdenum cofactor biosynthesis protein c moac; score=159.00; evalue=3.50e-47;	Name=Swiss-Prot:B2SLT7; Dbxref=Swiss-Prot:B2SLT7; Description=molybdenum cofactor biosynthesis protein c os xanthomonas oryzae pv. oryzae (strain pxo99a) gn moac pe 3 sv 1; Ontology_term=InterPro:IPR002820,InterPro:IPR023045,InterPro:IPR023046; score=160.23; evalue=2.40e-48;	Name=JCVI_TIGRFAMS:TIGR00581; Dbxref=JCVI_TIGRFAMS:TIGR00581; Description=moac: molybdenum cofactor biosynthesis protein c; Ontology_term=InterPro:IPR023045; score=154.80; evalue=2.80e-46;		29248	7395	K03637
comp12710_c0_seq1	1547	0	1.23059e-07	0	0.278788	0	3.77912e-06	4.78255	9.35323	6.13173	6.21482								69083	11045
comp12711_c0_seq1	1548	0	0.000119669	0	0.053218	0	0.177921	1.62922	2.70613	1.85875	2.95073									11153
comp12712_c0_seq1	1549	1	0	0	0.089485	1	0	11.7724	22.0169	1.00415	3.05518		Down, LowP&LowL	Name=Pfam:MORN; Dbxref=Pfam:PF02493.15; Description=morn repeat; Ontology_term=InterPro:IPR003409; score=155.50; evalue=2.80e-47;	Name=SUPERFAMILY:0038399; Dbxref=SCOP:82185; Description=histone h3 k4-specific methyltransferase set7/9 n-terminal domain; score=179.00; evalue=3.30e-53;	Name=Swiss-Prot:P0C881; Dbxref=Swiss-Prot:P0C881; Description=radial spoke head 10 homolog b os homo sapiens gn rsph10b pe 2 sv 1; Ontology_term=InterPro:IPR003409; score=239.19; evalue=9.37e-67;		EGB04210.1	32904	78185
comp12713_c0_seq1	1550	0	0.00196764	0	0.000671048	0	0.00154576	1.57667	1.91794	2.09376	1.95845			Name=Pfam:Melibiase; Dbxref=Pfam:PF02065.13; Description=melibiase; Ontology_term=InterPro:IPR000111; score=41.80; evalue=4.90e-11;	Name=SUPERFAMILY:0049502; Dbxref=SCOP:51445; Description=(trans)glycosidases; score=169.20; evalue=1.20e-49;	Name=Swiss-Prot:Q42656; Dbxref=Swiss-Prot:Q42656; Description=alpha-galactosidase os coffea arabica pe 1 sv 1; Ontology_term=InterPro:IPR000111,InterPro:IPR002241,InterPro:IPR013780,InterPro:IPR013785,InterPro:IPR017853; score=150.21; evalue=2.66e-40;			2766		K07407
comp12713_c1_seq1	1551	0	0	0.00793599	0	0	0.00328444	2.91683	1.97048	3.01245	4.25637			Name=Pfam:Melibiase; Dbxref=Pfam:PF02065.13; Description=melibiase; Ontology_term=InterPro:IPR000111; score=41.80; evalue=4.90e-11;	Name=SUPERFAMILY:0049502; Dbxref=SCOP:51445; Description=(trans)glycosidases; score=169.20; evalue=1.20e-49;	Name=Swiss-Prot:Q42656; Dbxref=Swiss-Prot:Q42656; Description=alpha-galactosidase os coffea arabica pe 1 sv 1; Ontology_term=InterPro:IPR000111,InterPro:IPR002241,InterPro:IPR013780,InterPro:IPR013785,InterPro:IPR017853; score=150.21; evalue=2.66e-40;			2766	18269	K07407
comp12713_c1_seq2	1552	0	0	0.00055937	0	0	0.00177446	2.91683	2.23322	3.03382	4.15192			Name=Pfam:Melibiase; Dbxref=Pfam:PF02065.13; Description=melibiase; Ontology_term=InterPro:IPR000111; score=41.80; evalue=4.90e-11;	Name=SUPERFAMILY:0049502; Dbxref=SCOP:51445; Description=(trans)glycosidases; score=169.20; evalue=1.20e-49;	Name=Swiss-Prot:Q42656; Dbxref=Swiss-Prot:Q42656; Description=alpha-galactosidase os coffea arabica pe 1 sv 1; Ontology_term=InterPro:IPR000111,InterPro:IPR002241,InterPro:IPR013780,InterPro:IPR013785,InterPro:IPR017853; score=150.21; evalue=2.66e-40;			2766		K07407
comp12714_c0_seq1	1553	0.332475	9.51985e-12	0.000733127	0	0.307066	2.36274e-10	1.44528	1.23484	0.662312	0.731155				Name=SUPERFAMILY:0048898; Dbxref=SCOP:101898; Description=nhl repeat; score=26.40; evalue=4.00e-06;				67862	1535
comp12714_c0_seq2	1554	0.270919	4.70596e-09	0.332053	5.00062e-09	0.299903	6.68035e-08	1.05111	0.446643	0.470028	0.522254				Name=SUPERFAMILY:0048898; Dbxref=SCOP:101898; Description=nhl repeat; score=26.40; evalue=4.00e-06;				67862
comp12715_c0_seq1	1555	1	0	1	0	1	0	28.4325	5.78009	2.7988	3.99524		Down, Gen Stress					EKC19912.1			K10273
comp12716_c0_seq1	1556	3.50917e-05	0.0127566	3.10869e-07	0.122675	2.96793e-11	0.612521	0.525555	0.972105	0.705042	1.33175								63765		K13082
comp12716_c1_seq1	1557	0	0	0	0	0	0	4.83511	4.2037	4.8712	4.1258			Name=Pfam:Epimerase; Dbxref=Pfam:PF01370.16; Description=nad dependent epimerase/dehydratase family; Ontology_term=InterPro:IPR001509; score=36.90; evalue=2.20e-09;	Name=SUPERFAMILY:0051183; Dbxref=SCOP:51735; Description=nad(p)-binding rossmann-fold domains; score=80.80; evalue=9.90e-23;		Name=JCVI_TIGRFAMS:TIGR03466; Dbxref=JCVI_TIGRFAMS:TIGR03466; Description=hpna: hopanoid-associated sugar epimerase; Ontology_term=InterPro:IPR017829; score=38.00; evalue=1.90e-10;		63765	12033
comp12716_c1_seq2	1558	0.766596	0	0	3.74094e-05	0	0	3.65261	4.80798	1.49554	3.36854				Name=SUPERFAMILY:0046983; Dbxref=SCOP:46565; Description=chaperone j-domain; score=29.40; evalue=5.20e-07;		Name=JCVI_TIGRFAMS:TIGR02349; Dbxref=JCVI_TIGRFAMS:TIGR02349; Description=dnaj_bact: chaperone protein dnaj; Ontology_term=InterPro:IPR012724; score=24.40; evalue=3.70e-06;		60890	21812	K03686
comp12716_c1_seq3	1559	0.139319	0	0	1.57073e-05	0	1.21097e-06	2.75916	3.28414	1.49554	2.97685			Name=Pfam:DnaJ; Dbxref=Pfam:PF00226.26; Description=dnaj domain; Ontology_term=InterPro:IPR001623; score=77.90; evalue=3.20e-22;	Name=SUPERFAMILY:0046983; Dbxref=SCOP:46565; Description=chaperone j-domain; score=81.00; evalue=4.40e-23;		Name=JCVI_TIGRFAMS:TIGR02349; Dbxref=JCVI_TIGRFAMS:TIGR02349; Description=dnaj_bact: chaperone protein dnaj; Ontology_term=InterPro:IPR012724; score=78.30; evalue=1.50e-22;		60890	7793	K03686
comp12717_c0_seq1	1560	0.0467195	0.0001908	7.51311e-11	0.432062	2.16202e-10	0.543147	0.499277	1.28738	0.320473	1.2273								61785
comp12718_c0_seq2	1561	0.892169	0	0	0	0.736832	0	3.67889	3.38923	1.38872	1.59287
comp12719_c0_seq1	1562	7.42157e-05	0	0	4.04068e-07	0	0	3.70516	4.36134	2.82017	3.9169									8906	K09651
comp12720_c0_seq1	1563	0	0	0	8.53425e-05	0	0.0573641	2.57522	3.20532	2.71334	4.33471			Name=Pfam:TTL; Dbxref=Pfam:PF03133.10; Description=tubulin-tyrosine ligase family; Ontology_term=InterPro:IPR004344; score=81.00; evalue=6.20e-23;	Name=SUPERFAMILY:0038243; Dbxref=SCOP:56059; Description=glutathione synthetase atp-binding domain-like; score=27.50; evalue=1.60e-06;					120746	K16604
comp12721_c0_seq1	1564	8.48233e-06	0	0.00382618	0	0.00091395	0	4.70372	3.10023	3.61067	3.31631								60647	21671
comp12722_c0_seq1	1565	0.26317	0	0.854555	0	0.05786	0	3.17961	1.18229	1.60237	1.93234									27866
comp12723_c0_seq1	1566	0	0	3.78772e-06	0	0	0	3.96794	3.31041	4.10206	4.04747								17993	13387	K10799
comp12724_c0_seq1	1567	0	0.0119623	0.0480203	0	0.00065947	0	2.73289	1.65521	4.35844	2.14124
comp12724_c1_seq1	1568	0	0.028518	0.679469	0	0.223223	0	1.73433	0.630555	2.7988	0.940057
comp12724_c2_seq1	1569	0	4.28749e-05	0.831765	0	0.110961	0	2.62778	0.945832	3.26883	1.54065									13647
comp12725_c0_seq1	1570	0	0.940808	0	0.999806	0.000422005	0.039732	0.446722	2.70613	1.77329	0.600592	Up, LowN								101804
comp12725_c1_seq1	1571	7.20676e-08	0.2503	5.16968e-11	0.713622	0.219431	0.00147441	0.315333	1.10347	0.769136	0.156676
comp12726_c0_seq2	1572	0.390039	0	0.071453	0	1.22127e-05	0	2.73289	1.60266	1.28189	2.45459									11126
comp12727_c0_seq1	1573	0	0.000212281	0.010653	0	0.82229	0	1.57667	1.12974	1.83738	0.548366			Name=Pfam:Nop14; Dbxref=Pfam:PF04147.7; Description=nop14-like family; Ontology_term=InterPro:IPR007276; score=44.90; evalue=3.50e-12;						30756
comp12728_c0_seq1	1574	0.0684973	0	0.532893	0	0.119463	0	3.70516	1.68148	2.11513	2.11513			Name=Pfam:WW; Dbxref=Pfam:PF00397.21; Description=ww domain; Ontology_term=InterPro:IPR001202; score=32.80; evalue=3.90e-08;	Name=SUPERFAMILY:0053863; Dbxref=SCOP:51045; Description=ww domain; score=30.30; evalue=1.70e-07;					39791
comp12729_c0_seq1	1575	0.00040741	0	0.0177362	0	0.00452561	0	1.6555	1.12974	1.38872	1.30563									12506
comp1273_c0_seq1	1576	0.160841	1.34595e-08	0	0	0.96562	2.7738e-13	1.10367	1.12974	0.576852	0.208901		Down, LowL					XP_002507929.1		12565
comp1273_c1_seq1	1577	0	0	0	0	0.750306	3.68918e-07	0.578111	0.551736	0.555487	0.130563
comp12730_c0_seq1	1578	7.07595e-05	0	0.32583	0	0.996533	0	1.83944	0.867013	1.62373	0.365578		Down, LowL					EGB06980.1	65202	12653
comp12730_c0_seq2	1579	0.665954	0	0.634933	0	0.998841	0	2.70661	1.12974	1.11097	0.626704		Down, LowL					EGB06980.1	65202
comp12731_c0_seq1	1580	0	0	3.74042e-05	0	0	0	4.94022	3.73078	4.05933	6.00592									121200
comp12732_c0_seq1	1581	0.642413	0	0	0	0	0	6.51688	7.22511	2.99109	5.90147			Name=Pfam:DUF563; Dbxref=Pfam:PF04577.9; Description=protein of unknown function (duf563); Ontology_term=InterPro:IPR007657; score=39.10; evalue=6.30e-10;
comp12732_c1_seq1	1582	0.826837	0	0.000327792	0	1.2189e-05	0	2.44383	1.97048	0.875961	2.24569			Name=Pfam:DUF563; Dbxref=Pfam:PF04577.9; Description=protein of unknown function (duf563); Ontology_term=InterPro:IPR007657; score=39.10; evalue=6.30e-10;
comp12732_c2_seq1	1583	0.940327	0	9.87815e-08	0	0	0	2.65405	2.57477	0.854596	2.63738			Name=Pfam:DUF563; Dbxref=Pfam:PF04577.9; Description=protein of unknown function (duf563); Ontology_term=InterPro:IPR007657; score=39.10; evalue=6.30e-10;						7858
comp12733_c0_seq1	1584	0	0	0	2.92945e-06	0	0.00573917	4.83511	6.3581	5.6617	7.72935			Name=Pfam:PC-Esterase; Dbxref=Pfam:PF13839.1; Description=gdsl/sgnh-like acyl-esterase family found in pmr5 and cas1p; Ontology_term=InterPro:IPR026057; score=32.20; evalue=7.90e-08;					62341	11062
comp12734_c0_seq1	1585	0.678383	0	0.974585	0	0	0	8.82933	3.46805	4.0807	8.46051		Down, LowN	Name=Pfam:Alpha_kinase; Dbxref=Pfam:PF02816.13; Description=alpha-kinase family; Ontology_term=InterPro:IPR004166; score=75.20; evalue=4.40e-21;	Name=SUPERFAMILY:0047332; Dbxref=SCOP:56112; Description=protein kinase-like (pk-like); score=96.30; evalue=1.70e-27;			XP_002292135.1		139676
comp12734_c1_seq1	1586	0.870592	0	0.919375	0	0	0	5.09789	1.97048	2.0724	4.51749			Name=Pfam:Alpha_kinase; Dbxref=Pfam:PF02816.13; Description=alpha-kinase family; Ontology_term=InterPro:IPR004166; score=75.20; evalue=4.40e-21;	Name=SUPERFAMILY:0047332; Dbxref=SCOP:56112; Description=protein kinase-like (pk-like); score=96.30; evalue=1.70e-27;
comp12734_c2_seq1	1587	0.548294	0	0.267866	0	3.69792e-05	0	3.25844	1.65521	1.45281	2.71572			Name=Pfam:Alpha_kinase; Dbxref=Pfam:PF02816.13; Description=alpha-kinase family; Ontology_term=InterPro:IPR004166; score=75.20; evalue=4.40e-21;	Name=SUPERFAMILY:0047332; Dbxref=SCOP:56112; Description=protein kinase-like (pk-like); score=96.30; evalue=1.70e-27;
comp12735_c0_seq1	1588	0	0	0	0.985852	1	0	7.09499	16.9724	6.51629	1.27952	Up, LowN	Down, LowL	Name=Pfam:DUF4201; Dbxref=Pfam:PF13870.1; Description=domain of unknown function (duf4201); Ontology_term=InterPro:IPR025254; score=136.20; evalue=6.90e-40;		Name=Swiss-Prot:Q9H0I3; Dbxref=Swiss-Prot:Q9H0I3; Description=coiled-coil domain-containing protein 113 os homo sapiens gn ccdc113 pe 2 sv 1; Ontology_term=InterPro:IPR025254; score=167.16; evalue=3.54e-46;		EGB05438.1	30965
comp12737_c0_seq1	1589	0	0.94121	0	0.00455743	0.000100147	1.47621e-05	1.60294	2.20694	4.40117	1.54065									94949
comp12738_c0_seq1	1590	3.54939e-08	0.0208298	0.00923522	0	0.640593	7.06356e-08	0.814611	0.656828	1.23916	0.28724
comp12738_c1_seq1	1591	0	0.000206641	0	9.76369e-08	0.613223	0	2.47011	2.49595	3.2261	1.09673									95924
comp12739_c0_seq1	1592	7.65073e-06	4.84095e-07	0.0120453	0	0.000463235	1.99424e-07	1.83944	1.28738	1.75192	1.59287
comp1274_c0_seq1	1593	0	0.918273	0.988324	0	0	3.94559e-07	2.99566	0.814467	7.28543	3.23797		Down, LowN							101720
comp12740_c0_seq1	1594	0	0.0126692	0	0	0.00544963	0	1.15622	1.02465	1.66646	0.966169			Name=Pfam:Cauli_VI; Dbxref=Pfam:PF01693.11; Description=caulimovirus viroplasmin; Ontology_term=InterPro:IPR011320; score=56.00; evalue=2.60e-15;	Name=SUPERFAMILY:0042790; Dbxref=SCOP:55658; Description=l9 n-domain-like; score=43.90; evalue=7.40e-12;					11059
comp12741_c0_seq1	1595	0.678087	0	0.00201426	0	0.329891	0	9.77533	6.09536	4.55072	5.01364								60884	25790	K03023
comp12743_c0_seq1	1596	0.000111707	0	0	0	0	0	5.12416	5.01817	3.6534	5.50978								64216	11111
comp12744_c0_seq1	1597	0.449143	2.67012e-12	0.664055	3.45789e-12	0.727024	2.44329e-12	1.36644	0.472916	0.555487	0.496141								62835
comp12744_c1_seq1	1598	1	0	0.999825	0	1	0	9.72277	3.23159	2.22195	2.82017		Down, Gen Stress					EGB10219.1	62835	26618
comp12745_c0_seq1	1599	0	0.0016641	3.57521e-06	7.58332e-06	0	0.218758	1.83944	1.86539	2.49969	3.42076									10994
comp12745_c1_seq1	1600	0	0.000863228	0	3.71391e-05	2.68472e-06	7.58021e-06	1.99711	2.23322	2.67061	2.03679									904
comp12746_c0_seq1	1601	0.984641	0	0.0253624	0	0.00012333	4.45492e-06	1.70805	1.12974	0.341838	1.59287		Down, LowP							41649
comp12747_c0_seq1	1602	0.996635	0	0.00130755	0	0.164883	0	3.04822	2.23322	0.790501	1.69732		Down, LowP	Name=Pfam:Thioredoxin; Dbxref=Pfam:PF00085.15; Description=thioredoxin; Ontology_term=InterPro:IPR013766; score=58.60; evalue=3.50e-16;	Name=SUPERFAMILY:0052452; Dbxref=SCOP:52833; Description=thioredoxin-like; score=71.60; evalue=4.70e-20;	Name=Swiss-Prot:Q13087; Dbxref=Swiss-Prot:Q13087; Description=protein disulfide-isomerase a2 os homo sapiens gn pdia2 pe 1 sv 2; Ontology_term=InterPro:IPR005746,InterPro:IPR005792,InterPro:IPR012336,InterPro:IPR013766,InterPro:IPR017937; score=97.44; evalue=5.90e-21;	Name=JCVI_TIGRFAMS:TIGR01130; Dbxref=JCVI_TIGRFAMS:TIGR01130; Description=er_pdi_fam: protein disulfide isomerases; Ontology_term=InterPro:IPR005792; score=122.90; evalue=5.60e-36;	EGB07031.1	28524		K09580
comp12747_c1_seq1	1603	0.710239	1.95469e-09	0.446235	1.00526e-07	0.942025	1.26244e-09	0.735777	0.236458	0.149554	0.104451								28524
comp12747_c2_seq1	1604	1	0	0.736176	0	0.750667	0	5.38694	2.33831	0.705042	2.40237		Down, LowP	Name=Pfam:Thioredoxin; Dbxref=Pfam:PF00085.15; Description=thioredoxin; Ontology_term=InterPro:IPR013766; score=58.60; evalue=3.50e-16;	Name=SUPERFAMILY:0052452; Dbxref=SCOP:52833; Description=thioredoxin-like; score=71.60; evalue=4.70e-20;	Name=Swiss-Prot:Q13087; Dbxref=Swiss-Prot:Q13087; Description=protein disulfide-isomerase a2 os homo sapiens gn pdia2 pe 1 sv 2; Ontology_term=InterPro:IPR005746,InterPro:IPR005792,InterPro:IPR012336,InterPro:IPR013766,InterPro:IPR017937; score=97.44; evalue=5.90e-21;	Name=JCVI_TIGRFAMS:TIGR01130; Dbxref=JCVI_TIGRFAMS:TIGR01130; Description=er_pdi_fam: protein disulfide isomerases; Ontology_term=InterPro:IPR005792; score=122.90; evalue=5.60e-36;			139331
comp12747_c3_seq1	1605	0.998407	0	0.916787	0	0.741429	0	2.31244	0.709374	0.448663	0.940057		Down, LowP					EGB07031.1	28524	35849	K09580
comp12749_c0_seq1	1606	0	2.20099e-05	0	0.023955	0	0	4.07305	6.88356	5.51214	4.02135			Name=Pfam:DSPc; Dbxref=Pfam:PF00782.15; Description=dual specificity phosphatase catalytic domain; Ontology_term=InterPro:IPR000340; score=32.50; evalue=4.60e-08;	Name=SUPERFAMILY:0049772; Dbxref=SCOP:52799; Description=(phosphotyrosine protein) phosphatases ii; score=65.80; evalue=5.10e-18;				59844	453
comp12750_c0_seq1	1607	0.00309615	0	0.047786	0	1.22918e-05	0	3.04822	1.83912	2.09376	2.66349								64619	3508
comp12751_c0_seq1	1608	0.506255	0	0	0	0	0	4.51977	5.38599	2.11513	4.70028			Name=Pfam:Ank; Dbxref=Pfam:PF12796.2; Description=ankyrin repeats (3 copies); Ontology_term=InterPro:IPR020683; score=77.70; evalue=5.60e-22;	Name=SUPERFAMILY:0048640; Dbxref=SCOP:48403; Description=ankyrin repeat; score=93.80; evalue=8.80e-27;					16410	K15504
comp12751_c1_seq1	1609	1.0787e-05	0	0.0241151	0	0.0417054	0	5.70227	3.41551	4.20889	3.39465									7620
comp12752_c0_seq1	1610	0.0874186	1.92954e-06	0.0493853	1.26297e-05	0.103946	1.86914e-05	0.814611	0.525462	0.470028	0.522254								33877
comp12753_c0_seq1	1611	0.000231457	0	0	0.000947652	0	0.130865	1.62922	2.0493	1.41008	2.84628			Name=Pfam:TPR; Dbxref=Pfam:PF07719.12; Description=tetratricopeptide repeat; Ontology_term=InterPro:IPR013105; score=58.60; evalue=1.70e-16;	Name=SUPERFAMILY:0054057; Dbxref=SCOP:48452; Description=tpr-like; score=70.80; evalue=8.50e-20;		Name=JCVI_TIGRFAMS:TIGR02917; Dbxref=JCVI_TIGRFAMS:TIGR02917; Description=pep_tpr_lipo: putative pep-cterm system tpr-repeat lipoprotein; Ontology_term=InterPro:IPR014266; score=32.60; evalue=4.40e-09;
comp12753_c1_seq1	1612	0.000346971	0	0.000326977	0	6.03504e-06	0	2.68033	2.12812	2.05103	2.45459			Name=Pfam:TPR; Dbxref=Pfam:PF07719.12; Description=tetratricopeptide repeat; Ontology_term=InterPro:IPR013105; score=58.60; evalue=1.70e-16;	Name=SUPERFAMILY:0054057; Dbxref=SCOP:48452; Description=tpr-like; score=70.80; evalue=8.50e-20;		Name=JCVI_TIGRFAMS:TIGR02917; Dbxref=JCVI_TIGRFAMS:TIGR02917; Description=pep_tpr_lipo: putative pep-cterm system tpr-repeat lipoprotein; Ontology_term=InterPro:IPR014266; score=32.60; evalue=4.40e-09;			18307
comp12755_c0_seq1	1613	0.467676	0	0.593645	0	0.233697	0	3.36355	1.47129	1.55964	1.80178			Name=Pfam:Methyltransf6; Dbxref=Pfam:PF10294.4; Description=putative methyltransferase; Ontology_term=InterPro:IPR019410; score=62.20; evalue=3.70e-17;	Name=SUPERFAMILY:0051823; Dbxref=SCOP:53335; Description=s-adenosyl-l-methionine-dependent methyltransferases; score=56.20; evalue=3.60e-15;					32410
comp12756_c0_seq1	1614	0.000348658	0	1.96766e-05	0	0.00032129	0	3.36355	2.78495	2.47833	2.61127								62675	12010
comp12757_c0_seq1	1615	0.473313	0	0	0.000271743	0	0.99967	1.68178	1.97048	0.705042	5.61423	Up, LowL						EGB11990.1	61283	119854
comp12758_c0_seq1	1616	0.000410639	0	0.00182997	0	0	0.00130318	1.91828	1.49757	1.55964	2.45459									11517
comp12759_c0_seq1	1617	0.000836991	0	0.000272575	0	0.00335534	0	1.86572	1.60266	1.47418	1.46231								67576	13779
comp1276_c0_seq1	1618	0.0677661	0.000156526	0.520499	3.17347e-06	0.146893	0.000476164	0.473	0.0788194	0.277744	0.28724
comp12760_c0_seq1	1619	1	0	0.996138	0	1	0	4.75627	1.44502	0.854596	0.417803		Down, Gen Stress							42847
comp12761_c0_seq1	1620	0.152991	1.35097e-10	0	0.976207	0.948808	6.77126e-15	1.419	4.25625	0.747771	0.365578	Up, LowN		Name=Pfam:Sulfatase; Dbxref=Pfam:PF00884.18; Description=sulfatase; Ontology_term=InterPro:IPR000917; score=170.90; evalue=3.60e-50;	Name=SUPERFAMILY:0042147; Dbxref=SCOP:53649; Description=alkaline phosphatase-like; score=232.20; evalue=1.20e-68;	Name=Swiss-Prot:P50429; Dbxref=Swiss-Prot:P50429; Description=arylsulfatase b os mus musculus gn arsb pe 2 sv 3; Ontology_term=InterPro:IPR000917,InterPro:IPR017849,InterPro:IPR017850,InterPro:IPR024607; score=237.65; evalue=2.98e-69;	Name=JCVI_TIGRFAMS:TIGR03417; Dbxref=JCVI_TIGRFAMS:TIGR03417; Description=chol_sulfatase: choline-sulfatase; Ontology_term=InterPro:IPR017785; score=52.20; evalue=9.50e-15;	EGB05178.1
comp12761_c1_seq1	1621	0.968139	0	0	0.780651	0.999469	0	4.12561	9.22187	1.43145	1.12285		Down, LowP&LowL	Name=Pfam:Sulfatase; Dbxref=Pfam:PF00884.18; Description=sulfatase; Ontology_term=InterPro:IPR000917; score=170.90; evalue=3.60e-50;	Name=SUPERFAMILY:0042147; Dbxref=SCOP:53649; Description=alkaline phosphatase-like; score=232.20; evalue=1.20e-68;	Name=Swiss-Prot:P50429; Dbxref=Swiss-Prot:P50429; Description=arylsulfatase b os mus musculus gn arsb pe 2 sv 3; Ontology_term=InterPro:IPR000917,InterPro:IPR017849,InterPro:IPR017850,InterPro:IPR024607; score=237.65; evalue=2.98e-69;	Name=JCVI_TIGRFAMS:TIGR03417; Dbxref=JCVI_TIGRFAMS:TIGR03417; Description=chol_sulfatase: choline-sulfatase; Ontology_term=InterPro:IPR017785; score=52.20; evalue=9.50e-15;	EGB04143.1	33025	8722	K01135
comp12761_c1_seq2	1622	0.999898	0	0	0.971051	1	0	4.257	10.5092	1.04688	0.67893	Up, LowN	Down, LowP&LowL	Name=Pfam:Sulfatase; Dbxref=Pfam:PF00884.18; Description=sulfatase; Ontology_term=InterPro:IPR000917; score=170.90; evalue=3.60e-50;	Name=SUPERFAMILY:0042147; Dbxref=SCOP:53649; Description=alkaline phosphatase-like; score=232.20; evalue=1.20e-68;	Name=Swiss-Prot:P50429; Dbxref=Swiss-Prot:P50429; Description=arylsulfatase b os mus musculus gn arsb pe 2 sv 3; Ontology_term=InterPro:IPR000917,InterPro:IPR017849,InterPro:IPR017850,InterPro:IPR024607; score=237.65; evalue=2.98e-69;	Name=JCVI_TIGRFAMS:TIGR03417; Dbxref=JCVI_TIGRFAMS:TIGR03417; Description=chol_sulfatase: choline-sulfatase; Ontology_term=InterPro:IPR017785; score=52.20; evalue=9.50e-15;	EGB04143.1	33025		K01135
comp12762_c0_seq1	1623	0	0.956767	0	0.00154535	0	0.00687335	1.94455	2.60104	5.25577	2.76794	Up, LowP						EGB06227.1	6342	114357	K13126
comp12763_c0_seq1	1624	0.0124904	0	0.796577	0	0.0624013	0	7.12127	3.10023	4.25162	4.07358								67978	33771	K08653
comp12763_c1_seq1	1625	0.38518	0	0.823289	0	0.107791	0	8.56655	3.75706	4.25162	4.7264			Name=Pfam:Peptidase_S8; Dbxref=Pfam:PF00082.17; Description=subtilase family; Ontology_term=InterPro:IPR000209; score=126.60; evalue=8.70e-37;	Name=SUPERFAMILY:0050066; Dbxref=SCOP:52743; Description=subtilisin-like; score=181.30; evalue=2.50e-53;	Name=Swiss-Prot:Q9Z2A8; Dbxref=Swiss-Prot:Q9Z2A8; Description=membrane-bound transcription factor site-1 protease os cricetulus griseus gn mbtps1 pe 1 sv 1; Ontology_term=InterPro:IPR000209,InterPro:IPR015500,InterPro:IPR022398,InterPro:IPR023828; score=351.29; evalue=3.83e-108;	Name=JCVI_TIGRFAMS:TIGR03921; Dbxref=JCVI_TIGRFAMS:TIGR03921; Description=t7ss_mycosin: type vii secretion-associated serine protease mycosin; Ontology_term=InterPro:IPR023834; score=74.60; evalue=1.70e-21;		67978	24084	K08653
comp12763_c2_seq1	1626	0.0742348	1.21751e-09	0.0188843	5.53681e-08	0	0	1.44528	0.998379	0.854596	1.33175			Name=Pfam:Peptidase_S8; Dbxref=Pfam:PF00082.17; Description=subtilase family; Ontology_term=InterPro:IPR000209; score=126.60; evalue=8.70e-37;	Name=SUPERFAMILY:0050066; Dbxref=SCOP:52743; Description=subtilisin-like; score=181.30; evalue=2.50e-53;	Name=Swiss-Prot:Q9Z2A8; Dbxref=Swiss-Prot:Q9Z2A8; Description=membrane-bound transcription factor site-1 protease os cricetulus griseus gn mbtps1 pe 1 sv 1; Ontology_term=InterPro:IPR000209,InterPro:IPR015500,InterPro:IPR022398,InterPro:IPR023828; score=351.29; evalue=3.83e-108;	Name=JCVI_TIGRFAMS:TIGR03921; Dbxref=JCVI_TIGRFAMS:TIGR03921; Description=t7ss_mycosin: type vii secretion-associated serine protease mycosin; Ontology_term=InterPro:IPR023834; score=74.60; evalue=1.70e-21;		67978
comp12764_c0_seq1	1627	0.117607	0	0	0	0	7.89406e-06	3.784	3.36296	2.0724	4.7264									120308
comp127645_c0_seq1	1628	0.584291	4.45401e-10	0.937916	3.36592e-12	0.958992	5.52404e-12	0.945999	0.105092	0.299109	0.156676		Down, LowL
comp12765_c0_seq1	1629	0	0	0	0	0	1.51057e-05	7.77822	6.04282	7.05042	11.4112			Name=Pfam:Glyco_transf_8; Dbxref=Pfam:PF01501.15; Description=glycosyl transferase family 8; Ontology_term=InterPro:IPR002495; score=88.30; evalue=4.30e-25;	Name=SUPERFAMILY:0038020; Dbxref=SCOP:53448; Description=nucleotide-diphospho-sugar transferases; score=93.80; evalue=1.00e-26;				64754	13208
comp12765_c1_seq1	1630	0	3.47331e-06	5.69968e-05	0	0	8.49559e-05	3.12705	2.54849	3.76022	4.02135			Name=Pfam:Glyco_transf_8; Dbxref=Pfam:PF01501.15; Description=glycosyl transferase family 8; Ontology_term=InterPro:IPR002495; score=88.30; evalue=4.30e-25;	Name=SUPERFAMILY:0038020; Dbxref=SCOP:53448; Description=nucleotide-diphospho-sugar transferases; score=93.80; evalue=1.00e-26;				64754
comp12766_c0_seq1	1631	7.29509e-07	0	0	0	0	6.86241e-05	4.28327	4.67662	3.50384	5.84924									550
comp12767_c0_seq1	1632	0	0	3.51728e-08	0.0228953	6.53294e-06	0.00644211	0.945999	1.41875	1.00415	1.17507								22340
comp12767_c1_seq1	1633	4.80984e-07	0	0	0	0.0343045	0	3.04822	2.89004	2.71334	1.93234								22340	11267	K17605
comp12768_c0_seq1	1634	0.891183	0	0.00329466	0	0.782677	0	4.70372	3.1265	1.85875	2.03679									24107
comp12769_c0_seq1	1635	0.00483664	0	1.66156e-06	0	0.703688	0	3.25844	2.89004	2.17922	1.41008									173
comp1277_c0_seq1	1636	0.468277	0	0.773068	0	0.800522	0	3.0745	1.20856	1.41008	1.25341			Name=Pfam:EamA; Dbxref=Pfam:PF00892.15; Description=eama-like transporter family; Ontology_term=InterPro:IPR000620; score=32.90; evalue=4.80e-08;	Name=SUPERFAMILY:0043518; Dbxref=SCOP:103481; Description=multidrug resistance efflux transporter emre; score=38.70; evalue=7.60e-10;		Name=JCVI_TIGRFAMS:TIGR00950; Dbxref=JCVI_TIGRFAMS:TIGR00950; Description=2a78: carboxylate/amino acid/amine transporter; Ontology_term=InterPro:IPR004779; score=23.40; evalue=7.60e-06;			24197
comp1277_c1_seq1	1637	0.107682	1.33957e-10	0.597006	4.2733e-13	0.727202	1.28962e-12	1.49783	0.551736	0.833231	0.574479
comp12771_c0_seq1	1638	0	0	0	0.0199813	0.00702979	2.39268e-06	1.1825	1.7603	1.02552	0.966169								60734	8384
comp12772_c0_seq1	1639	0.00100042	0	0.202685	0	1.2292e-06	0	6.49061	3.41551	4.23025	5.03975								66143	16916
comp12772_c1_seq1	1640	0.972684	0	0.321239	0	0.021804	0	2.73289	1.33993	0.811866	1.80178		Down, LowP	Name=Pfam:AAA1; Dbxref=Pfam:PF13086.1; Description=aaa domain; score=46.50; evalue=3.00e-12;	Name=SUPERFAMILY:0050350; Dbxref=SCOP:52540; Description=p-loop containing nucleoside triphosphate hydrolases; score=35.30; evalue=7.30e-09;		Name=JCVI_TIGRFAMS:TIGR00376; Dbxref=JCVI_TIGRFAMS:TIGR00376; Description=tigr00376: putative dna helicase; Ontology_term=InterPro:IPR004483; score=29.20; evalue=6.80e-08;	XP_003075062.1		17176	K10706
comp12773_c0_seq1	1641	0	0.0147433	0.00768697	0	0	0.214058	6.33294	3.94097	10.9175	12.0118			Name=Pfam:Glutaredoxin; Dbxref=Pfam:PF00462.19; Description=glutaredoxin; Ontology_term=InterPro:IPR002109; score=62.60; evalue=2.20e-17;	Name=SUPERFAMILY:0045879; Dbxref=SCOP:52833; Description=thioredoxin-like; score=65.50; evalue=2.40e-18;		Name=JCVI_TIGRFAMS:TIGR02181; Dbxref=JCVI_TIGRFAMS:TIGR02181; Description=grx_bact: glutaredoxin 3; Ontology_term=InterPro:IPR011900; score=64.00; evalue=2.40e-18;		29016	12907
comp12773_c0_seq2	1642	0	9.54386e-05	0.00248187	0	0	8.48005e-05	2.81172	2.02303	3.67476	3.4991								59883	10728	K06201
comp12773_c1_seq1	1643	0	0.00155938	0	0	0.0168361	0	4.257	4.38761	6.55902	2.71572								59883	12341
comp12774_c0_seq1	1644	0.0410779	0	0.00893941	0	0	0	4.23072	2.7324	2.47833	4.17803								6449		K03453
comp12774_c1_seq1	1645	0.0476704	1.11858e-06	2.73988e-06	0.00534925	0.0238226	4.35119e-05	0.919722	1.18229	0.576852	0.705042								67216
comp12775_c0_seq1	1646	1.48539e-06	0.000213992	0	0.14408	0	0.235943	1.31389	2.41713	1.45281	2.45459								65215	59722
comp12776_c0_seq1	1647	0.140061	0	0.0594434	0	0	0.000270078	2.1285	1.28738	1.1537	2.58516								72645	27056
comp12777_c0_seq1	1648	0.00558325	0	3.98442e-07	0	0.000267892	0	3.311	2.99514	2.20058	2.58516			Name=Pfam:Lactonase; Dbxref=Pfam:PF10282.4; Description=lactonase 7-bladed beta-propeller; Ontology_term=InterPro:IPR019405; score=61.20; evalue=7.60e-17;	Name=SUPERFAMILY:0048991; Dbxref=SCOP:50974; Description=nitrous oxide reductase n-terminal domain; score=34.50; evalue=1.00e-08;				68968	77661
comp12777_c1_seq1	1649	0.129518	0	5.96076e-06	2.7528e-06	0.122193	0	1.91828	1.89166	1.04688	1.12285			Name=Pfam:Lactonase; Dbxref=Pfam:PF10282.4; Description=lactonase 7-bladed beta-propeller; Ontology_term=InterPro:IPR019405; score=65.30; evalue=4.50e-18;	Name=SUPERFAMILY:0048375; Dbxref=SCOP:51004; Description=c-terminal (heme d1) domain of cytochrome cd1-nitrite reductase; score=29.30; evalue=4.20e-07;				68968	62240
comp12778_c0_seq1	1650	0.58279	5.51133e-10	0	0	0	0.396676	0.972277	0.919559	0.320473	1.98456
comp12779_c0_seq1	1651	6.42254e-09	0.189234	3.96393e-06	0.0819415	4.26338e-10	0.5437	0.473	0.814467	1.00415	1.17507
comp12780_c0_seq1	1652	0.0515941	4.19134e-07	0.0232653	5.58382e-06	0.306595	8.60152e-08	0.998555	0.709374	0.619582	0.496141
comp12781_c0_seq1	1653	0.658943	3.42949e-12	0.176597	2.18863e-08	0.525083	1.78097e-09	1.15622	0.604282	0.363203	0.496141			Name=Pfam:MMR_HSR1; Dbxref=Pfam:PF01926.18; Description=50s ribosome-binding gtpase; Ontology_term=InterPro:IPR006073; score=37.20; evalue=2.10e-09;	Name=SUPERFAMILY:0042471; Dbxref=SCOP:52540; Description=p-loop containing nucleoside triphosphate hydrolases; score=40.40; evalue=1.60e-10;		Name=JCVI_TIGRFAMS:TIGR03598; Dbxref=JCVI_TIGRFAMS:TIGR03598; Description=gtpase_ysxc: ribosome biogenesis gtp-binding protein ysxc; Ontology_term=InterPro:IPR019987; score=37.30; evalue=4.60e-10;
comp12781_c1_seq1	1654	0.0372682	0	0.417662	0	0.0477181	0	2.33872	1.0772	1.43145	1.48842			Name=Pfam:MMR_HSR1; Dbxref=Pfam:PF01926.18; Description=50s ribosome-binding gtpase; Ontology_term=InterPro:IPR006073; score=37.20; evalue=2.10e-09;	Name=SUPERFAMILY:0042471; Dbxref=SCOP:52540; Description=p-loop containing nucleoside triphosphate hydrolases; score=40.40; evalue=1.60e-10;		Name=JCVI_TIGRFAMS:TIGR03598; Dbxref=JCVI_TIGRFAMS:TIGR03598; Description=gtpase_ysxc: ribosome biogenesis gtp-binding protein ysxc; Ontology_term=InterPro:IPR019987; score=37.30; evalue=4.60e-10;			32592
comp12782_c0_seq1	1655	0.376752	5.25967e-08	0	0	8.88292e-06	0.010351	0.762055	0.814467	0.277744	0.940057									18285
comp12783_c0_seq1	1656	3.50917e-05	0.0127566	0	0	0.0567527	0.000839182	0.525555	0.578009	0.705042	0.39169
comp12783_c1_seq1	1657	0	0.00648277	0	0.000644269	0	0.0174523	1.28761	1.52384	1.79465	1.82789									16753
comp12784_c0_seq1	1658	0	0.16579	0	0.000469791	0	0.00129933	2.20733	2.86377	4.12343	2.92462									8727
comp12785_c0_seq1	1659	0	1.40505e-06	0	0	8.3249e-05	0	6.01761	6.20046	8.28958	4.36082									11849	K17427
comp12786_c0_seq1	1660	4.60569e-06	4.52287e-06	0.197374	0	0.00130526	3.34836e-07	1.68178	0.867013	1.66646	1.41008								71076	13797
comp12787_c0_seq1	1661	0	0.998898	0.00272952	0	0	1	11.1155	6.80474	26.7275	31.4919	Up, LowP&LowL								1426
comp12787_c0_seq2	1662	0	0.60209	0.026022	5.4214e-05	1.28422e-07	0.0841233	0.762055	0.551736	1.92284	1.2273
comp12788_c0_seq1	1663	0.954549	0	0	0	0.62583	0	5.64972	4.86053	2.15785	2.63738		Down, LowP	Name=Pfam:DAO; Dbxref=Pfam:PF01266.19; Description=fad dependent oxidoreductase; Ontology_term=InterPro:IPR006076; score=25.10; evalue=6.80e-06;				EGB11960.1	61237	69265
comp12788_c1_seq1	1664	0.991544	0	0.000104217	0	0.988053	0	3.15333	2.52222	0.897326	0.966169		Down, LowP&LowL	Name=Pfam:DAO; Dbxref=Pfam:PF01266.19; Description=fad dependent oxidoreductase; Ontology_term=InterPro:IPR006076; score=25.10; evalue=6.80e-06;				EGB11960.1	61237
comp127881_c0_seq1	1665	0.710239	1.95469e-09	0.60103	2.57711e-08	0.906282	3.19336e-09	0.735777	0.183912	0.149554	0.130563
comp12789_c0_seq1	1666	0.00978626	0	0	0.0002261	0	0.248683	2.04967	2.52222	1.38872	3.86468								71962	121304
comp12789_c1_seq1	1667	0.000190414	1.04235e-06	0	0.00340008	0	0.0118746	1.49783	1.99676	1.32462	2.11513
comp12789_c2_seq1	1668	0.649328	1.32586e-09	0.261724	3.77139e-07	0.136973	1.24267e-05	0.788333	0.341551	0.192284	0.470028								71962
comp12791_c0_seq1	1669	0.999114	0	0.780555	0	0.999985	0	9.35488	4.2037	3.33292	2.95073		Down, LowP&LowL					CBJ33527.1		27232
comp12792_c0_seq1	1670	0.99974	0	0.88336	0	0.999997	0	5.70227	2.31203	1.68783	1.41008		Down, LowP&LowL							7451
comp12794_c0_seq1	1671	1	0	0.999998	0	1	0	4.83511	0.972105	0.640947	0.339465		Down, Gen Stress	Name=Pfam:Myosin_head; Dbxref=Pfam:PF00063.16; Description=myosin head (motor domain); Ontology_term=InterPro:IPR001609; score=32.50; evalue=2.10e-08;	Name=SUPERFAMILY:0048549; Dbxref=SCOP:52540; Description=p-loop containing nucleoside triphosphate hydrolases; score=49.80; evalue=1.50e-13;			EGB10516.1	62511	23360
comp12794_c1_seq1	1672	0.999991	0	0.831518	0	1	0	2.68033	0.972105	0.363203	0.130563		Down, LowP&LowL					EGB10516.1	62511
comp12794_c2_seq1	1673	0.999999	0	0.768059	0	1	0	5.62344	2.41713	1.32462	0.600592		Down, LowP&LowL					EGB10516.1	62511	140255
comp12794_c3_seq1	1674	1.687e-07	0.030885	0.212487	3.61874e-06	0	0	0.683222	0.315277	1.06824	0.731155
comp12795_c0_seq1	1675	0.688388	0	0.019981	0	0.168048	0	1.76061	1.18229	0.640947	0.992282									22153
comp12795_c1_seq1	1676	0.998428	0	0.778696	0	0	0	15.6878	7.27765	6.21719	13.5525		Down, LowP	Name=Pfam:cNMP_binding; Dbxref=Pfam:PF00027.24; Description=cyclic nucleotide-binding domain; Ontology_term=InterPro:IPR000595; score=129.50; evalue=2.60e-38;	Name=SUPERFAMILY:0048882; Dbxref=SCOP:51206; Description=camp-binding domain-like; score=182.40; evalue=4.60e-54;		Name=JCVI_TIGRFAMS:TIGR03896; Dbxref=JCVI_TIGRFAMS:TIGR03896; Description=cyc_nuc_ocin: bacteriocin-type transport-associated protein; Ontology_term=InterPro:IPR023892; score=40.80; evalue=3.60e-11;	EGB06100.1	29714	140237	K04739
comp12796_c0_seq1	1677	0.00280264	0	0	0	0.71677	9.86157e-11	1.12994	1.23484	0.918691	0.39169				Name=SUPERFAMILY:0049788; Dbxref=SCOP:50729; Description=ph domain-like; score=44.70; evalue=1.10e-11;				71763	77015
comp12796_c1_seq1	1678	0.483917	0	4.82037e-06	0	0.679908	0	8.30377	5.99027	4.0166	3.89079				Name=SUPERFAMILY:0049788; Dbxref=SCOP:50729; Description=ph domain-like; score=44.70; evalue=1.10e-11;				71763	11590
comp12797_c0_seq1	1679	0.988571	0	0	0.011489	0	0.0188424	3.65261	5.91145	1.13234	5.95369		Down, LowP					EGB11342.1	70874	680
comp12797_c1_seq1	1680	0	0	0	0	0.997303	0	3.96794	4.04606	4.16616	1.17507		Down, LowL							11760
comp12798_c0_seq2	1681	0.00138877	0	0	0	0	0	8.04099	6.33182	5.08485	7.36378			Name=Pfam:OCD_Mu_crystall; Dbxref=Pfam:PF02423.10; Description=ornithine cyclodeaminase/mu-crystallin family; Ontology_term=InterPro:IPR003462; score=56.60; evalue=1.60e-15;	Name=SUPERFAMILY:0050241; Dbxref=SCOP:51735; Description=nad(p)-binding rossmann-fold domains; score=79.30; evalue=2.90e-22;		Name=JCVI_TIGRFAMS:TIGR02992; Dbxref=JCVI_TIGRFAMS:TIGR02992; Description=ectoine_eutc: ectoine utilization protein eutc; Ontology_term=InterPro:IPR014334; score=74.10; evalue=2.20e-21;		13267	23676	K01750
comp12799_c0_seq1	1682	0.00965394	0	0.999607	0	0.782027	0	5.25555	1.47129	3.24746	2.29792		Down, LowN					EGB11546.1	70930	1673
comp12800_c0_seq1	1683	0	0.000128705	0	0	0	0	62.6725	82.6552	114.708	39.5868									13801
comp12801_c0_seq1	1684	0.128062	0	0	0	0	0	3.28472	3.38923	1.79465	3.18575									60050
comp12802_c0_seq1	1685	0.000155788	1.9669e-06	0.00748396	2.37675e-07	0.586814	1.16549e-11	1.47155	1.10347	1.32462	0.626704			Name=Pfam:U-box; Dbxref=Pfam:PF04564.10; Description=u-box domain; Ontology_term=InterPro:IPR003613; score=53.70; evalue=1.20e-14;	Name=SUPERFAMILY:0050527; Dbxref=SCOP:57850; Description=ring/u-box; score=73.50; evalue=5.30e-21;
comp12802_c1_seq1	1686	0	0	0	0	0	0	12.1403	9.53714	9.20827	11.5418			Name=Pfam:U-box; Dbxref=Pfam:PF04564.10; Description=u-box domain; Ontology_term=InterPro:IPR003613; score=53.70; evalue=1.20e-14;	Name=SUPERFAMILY:0050527; Dbxref=SCOP:57850; Description=ring/u-box; score=73.50; evalue=5.30e-21;					139119
comp12803_c0_seq1	1687	0.000241204	0	0	0	0	0	6.17527	5.35972	4.20889	5.43144								34908	12449
comp12804_c0_seq1	1688	0.998221	0	2.37362e-05	2.0654e-06	1.86665e-05	7.41729e-06	1.83944	1.7603	0.277744	1.80178		Down, LowP							2316
comp12805_c0_seq1	1689	0.000199299	0	0	0.18849	1	0	3.81028	7.19884	2.7988	0.496141		Down, LowL					EGB05768.1		8723
comp12805_c1_seq1	1690	0	9.41717e-06	0	0.9886	0.954764	0	2.25989	6.38437	2.56379	0.705042	Up, LowN	Down, LowL					EGB05768.1
comp12806_c0_seq1	1691	0	0	0	0	0.306595	8.60152e-08	0.998555	1.15602	0.918691	0.496141								65350	13304
comp12807_c0_seq1	1692	0	0.0111222	0	0.181357	0	0.0119864	1.1825	2.23322	1.68783	1.59287								71241	704
comp12808_c0_seq1	1693	8.66909e-08	0	0	0	0.00275073	0	7.46288	6.09536	5.5976	4.80473									16808
comp12809_c0_seq1	1694	0.847408	0	0.999596	0	3.74349e-06	0	5.70227	1.65521	2.39287	4.46527		Down, LowN					XP_003222300.1		13083
comp12810_c0_seq1	1695	0	0	0	0	0	0	4.67744	4.78171	4.0807	4.41304			Name=Pfam:PQ-loop; Dbxref=Pfam:PF04193.9; Description=pq loop repeat; score=35.80; evalue=3.80e-09;					28225	14235	K09660
comp12811_c0_seq1	1696	0	1	0	0	0	0.466287	3.25844	3.07396	13.0967	6.60651	Up, LowP								139706
comp12812_c0_seq1	1697	0	1.4908e-06	0.0428998	0	0	0.0464006	3.36355	2.02303	4.05933	5.69256			Name=Pfam:AP2; Dbxref=Pfam:PF00847.15; Description=ap2 domain; Ontology_term=InterPro:IPR001471; score=33.10; evalue=4.10e-08;	Name=SUPERFAMILY:0038039; Dbxref=SCOP:54171; Description=dna-binding domain; score=45.40; evalue=3.60e-12;					139611
comp12812_c1_seq1	1698	8.12832e-06	0.111449	0	0	1.22491e-10	0.814161	0.289055	0.289004	0.576852	1.01839			Name=Pfam:AP2; Dbxref=Pfam:PF00847.15; Description=ap2 domain; Ontology_term=InterPro:IPR001471; score=33.10; evalue=4.10e-08;	Name=SUPERFAMILY:0038039; Dbxref=SCOP:54171; Description=dna-binding domain; score=45.40; evalue=3.60e-12;
comp12813_c0_seq1	1699	0	0.00099718	0	0.0132627	0	0.681942	2.57522	4.04606	3.61067	5.61423								65951	114261
comp12813_c1_seq1	1700	0	7.26186e-06	0	0.000656578	0	0.000384844	3.36355	4.80798	4.20889	4.62194								65951	3426
comp12814_c0_seq1	1701	1	0	0.999575	0	1	0	15.3199	5.75381	4.50799	2.14124		Down, Gen Stress					EGB11061.1	71024	36630
comp12815_c0_seq1	1702	0.107686	1.4207e-10	2.64821e-06	0.000103015	0.0034607	6.29341e-07	1.55039	1.68148	0.875961	1.25341								65788	59808
comp12817_c0_seq1	1703	0	9.56255e-05	0.982736	0	0	7.82505e-06	2.73289	0.735647	3.54657	3.10741		Down, LowN	Name=Pfam:IspD; Dbxref=Pfam:PF01128.14; Description=uncharacterized protein family upf0007; Ontology_term=InterPro:IPR001228; score=180.30; evalue=3.30e-53;	Name=SUPERFAMILY:0050366; Dbxref=SCOP:53448; Description=nucleotide-diphospho-sugar transferases; score=145.80; evalue=9.70e-43;	Name=Swiss-Prot:Q5N8G1; Dbxref=Swiss-Prot:Q5N8G1; Description=2-c-methyl-d-erythritol 4-phosphate cytidylyltransferase chloroplastic os oryza sativa subsp. japonica gn ispd pe 2 sv 1; Ontology_term=InterPro:IPR001228,InterPro:IPR018294; score=197.98; evalue=1.13e-60;	Name=JCVI_TIGRFAMS:TIGR00453; Dbxref=JCVI_TIGRFAMS:TIGR00453; Description=ispd: 2-c-methyl-d-erythritol 4-phosphate cytidylyltransferase; Ontology_term=InterPro:IPR001228; score=195.80; evalue=1.40e-58;	EGB10061.1	23670	96896	K00991
comp12818_c0_seq1	1704	5.85134e-05	0	0	0.00211852	8.2053e-07	3.60669e-06	2.18105	3.04768	1.85875	2.21958
comp12818_c0_seq2	1705	0	0	0	6.17485e-06	0	4.77762e-06	2.57522	2.91632	2.58515	2.82017									7623
comp128188_c0_seq1	1706	0.643033	3.48951e-08	0.876708	4.77609e-09	0.9852	2.92314e-10	0.630666	0.0262731	0.128189	0		Down, LowL
comp12819_c0_seq1	1707	0.0011875	0	0.000554657	0	2.20377e-06	0	4.07305	2.94259	2.7988	3.44687									14296
comp12820_c0_seq1	1708	0.0462352	0	0.761482	0	0.999991	0	2.23361	0.814467	1.34599	0.261127		Down, LowL
comp12821_c0_seq1	1709	0	0	0	1.24337e-06	0	0	4.9665	6.43691	4.78574	5.69256			Name=Pfam:Ank; Dbxref=Pfam:PF12796.2; Description=ankyrin repeats (3 copies); Ontology_term=InterPro:IPR020683; score=35.90; evalue=6.10e-09;	Name=SUPERFAMILY:0051277; Dbxref=SCOP:48403; Description=ankyrin repeat; score=46.70; evalue=2.10e-12;					11339
comp12822_c0_seq1	1710	0	0.999988	0.00334654	0	0.00404435	0	0.972277	0.814467	4.48663	0.835606	Up, LowP								117344
comp12824_c0_seq1	1711	0.742278	1.30523e-13	0.208345	1.35933e-09	0	0	1.34017	0.683101	0.405933	1.30563
comp12824_c1_seq1	1712	0.593324	0	2.70303e-06	2.38166e-05	0	0.666205	1.73433	1.81285	0.683677	3.86468									18450
comp12825_c0_seq1	1713	0	0.806199	0.126887	1.1593e-06	0.923946	1.98067e-10	0.867166	0.472916	2.41423	0.156676								65153	110171
comp12826_c0_seq1	1714	0	0	4.07041e-07	0	0	0	6.04388	4.78171	5.06348	7.18099								63301	11217
comp12827_c0_seq1	1715	0.866484	0	0.000798077	1.98042e-07	1.96528e-06	0.000125107	1.6555	1.39248	0.491393	1.80178			Name=Pfam:DUF1295; Dbxref=Pfam:PF06966.7; Description=protein of unknown function (duf1295); Ontology_term=InterPro:IPR010721; score=35.50; evalue=5.30e-09;
comp12827_c1_seq1	1716	0.00560442	0	0.104334	0	0.0649196	0	1.99711	1.12974	1.41008	1.25341								68716	23596
comp12827_c2_seq1	1717	0.861892	1.13209e-13	1.09159e-07	0.00164193	0	0	1.20878	1.49757	0.299109	1.33175			Name=Pfam:DUF1295; Dbxref=Pfam:PF06966.7; Description=protein of unknown function (duf1295); Ontology_term=InterPro:IPR010721; score=35.50; evalue=5.30e-09;						121261
comp12828_c0_seq1	1718	0	0.00011243	0	0	0	0.00874557	3.91539	3.57314	5.49078	6.21482								60211	8508	K00798
comp12829_c0_seq1	1719	0	0	0	0	0	0	5.07161	6.33182	4.63618	6.24093			Name=Pfam:2OG-FeII_Oxy; Dbxref=Pfam:PF03171.15; Description=2og-fe(ii) oxygenase superfamily; Ontology_term=InterPro:IPR005123; score=26.70; evalue=4.70e-06;					60746	19323
comp12830_c0_seq1	1720	0	2.0254e-06	0	2.89166e-06	2.39396e-05	0	2.73289	3.07396	3.11928	2.40237								70640	427
comp12831_c0_seq1	1721	0.00763143	0	0	0	0	0	0.814611	0.76192	0.640947	0.835606								28873
comp12832_c0_seq1	1722	0	0	0	0.000256996	0	0	7.67311	12.0068	6.92223	7.46823									11727
comp12833_c0_seq1	1723	0.0205166	0	0.0129083	0	0	0	8.25122	4.93935	4.8071	6.94597			Name=Pfam:SelR; Dbxref=Pfam:PF01641.13; Description=selr domain; Ontology_term=InterPro:IPR002579; score=129.70; evalue=4.10e-38;	Name=SUPERFAMILY:0051019; Dbxref=SCOP:51316; Description=mss4-like; score=129.30; evalue=5.10e-38;	Name=Swiss-Prot:Q9C5C8; Dbxref=Swiss-Prot:Q9C5C8; Description=peptide methionine sulfoxide reductase b2 chloroplastic os arabidopsis thaliana gn msrb2 pe 1 sv 1; Ontology_term=InterPro:IPR002579,InterPro:IPR011057; score=162.16; evalue=4.55e-48;	Name=JCVI_TIGRFAMS:TIGR00357; Dbxref=JCVI_TIGRFAMS:TIGR00357; Description=tigr00357: methionine-r-sulfoxide reductase; Ontology_term=InterPro:IPR002579; score=99.70; evalue=2.70e-29;		18592		K07305
comp12834_c0_seq1	1724	0.314231	0	0	0.993254	0.957502	0	3.41611	9.16932	1.68783	1.20118	Up, LowN	Down, LowL	Name=Pfam:efhand; Dbxref=Pfam:PF00036.27; Description=ef hand; Ontology_term=InterPro:IPR002048; score=62.00; evalue=9.10e-18;	Name=SUPERFAMILY:0048981; Dbxref=SCOP:47473; Description=ef-hand; score=80.60; evalue=3.10e-23;			EGB04654.1		7318	K13448
comp12835_c0_seq1	1725	0.992351	0	0.571245	0	0	1	4.38839	1.99676	1.41008	19.8456	Up, LowL	Down, LowP	Name=Pfam:HgmA; Dbxref=Pfam:PF04209.8; Description=homogentisate 1 2-dioxygenase; Ontology_term=InterPro:IPR005708; score=337.90; evalue=5.20e-101;	Name=SUPERFAMILY:0037258; Dbxref=SCOP:51182; Description=rmlc-like cupins; score=299.10; evalue=5.40e-89;	Name=Swiss-Prot:Q9Y041; Dbxref=Swiss-Prot:Q9Y041; Description=homogentisate 1 2-dioxygenase os caenorhabditis elegans gn hgo-1 pe 1 sv 2; Ontology_term=InterPro:IPR005708,InterPro:IPR011051,InterPro:IPR014710; score=288.50; evalue=4.07e-93;	Name=JCVI_TIGRFAMS:TIGR01015; Dbxref=JCVI_TIGRFAMS:TIGR01015; Description=hmga: homogentisate 1 2-dioxygenase; Ontology_term=InterPro:IPR005708; score=370.90; evalue=1.60e-111;	EGB11523.1	21113	17180	K00451
comp12836_c0_seq1	1726	0.0833569	0	0.43686	0	0.999915	0	2.47011	1.12974	1.41008	0.417803		Down, LowL					EGB08445.1	64086	42821	K03256
comp12837_c0_seq1	1727	0	0.00140258	0	0.00247412	0	0.000270689	2.15478	3.02141	2.99109	2.63738									95379
comp12838_c0_seq1	1728	0.0183907	0	0.00109589	0	0	0.000765316	4.23072	2.96886	2.58515	6.18871								71753	59716
comp12838_c1_seq1	1729	0.0366339	0	0.782771	0	0	1.91539e-05	6.01761	2.60104	3.48248	8.48662									1591	K08869
comp12838_c2_seq1	1730	0.000200008	0	8.42449e-05	0	0	0.778375	5.83366	4.2037	4.0166	12.5863										K08869
comp12839_c0_seq1	1731	0.000419018	0	6.22686e-07	0	0	0.00202487	4.9665	4.07233	3.43975	7.70324									19403
comp1284_c0_seq1	1732	4.48709e-05	0.03993	1.74028e-06	0.178996	1.37289e-09	0.611558	0.367889	0.76192	0.576852	1.01839
comp12840_c0_seq1	1733	0	0	0	0	2.87953e-06	0	3.96794	3.5206	4.70028	3.36854			Name=Pfam:TENA_THI-4; Dbxref=Pfam:PF03070.11; Description=tena/thi-4/pqqc family; Ontology_term=InterPro:IPR004305; score=82.20; evalue=3.70e-23;	Name=SUPERFAMILY:0051513; Dbxref=SCOP:48613; Description=heme oxygenase-like; score=129.80; evalue=9.60e-38;					7495
comp12840_c1_seq1	1734	3.03296e-05	0	0.157174	0	0	0.767987	1.892	1.02465	1.70919	4.36082								61817	16419
comp12842_c0_seq1	1735	0	2.3127e-05	0.000472061	0	7.50236e-06	1.14669e-06	2.1285	1.73403	2.45696	2.0629								72537
comp12842_c1_seq1	1736	0.00265567	0	0.133067	0	0.887854	0	2.39128	1.31366	1.70919	0.861719								72537	101369
comp12843_c0_seq1	1737	0	0	0	0.00332253	0	0.995109	2.6015	3.8096	2.75607	7.23321	Up, LowL								17139
comp12843_c1_seq1	1738	0.0232609	0	1.24506e-06	0	0	0.00201067	5.72855	4.51898	3.39702	9.03499			Name=Pfam:Bestrophin; Dbxref=Pfam:PF01062.16; Description=bestrophin rfp-tm chloride channel; Ontology_term=InterPro:IPR021134; score=96.50; evalue=1.20e-27;					64828	126193
comp12843_c1_seq2	1739	0.0292642	0	0	0	0	0	6.49061	5.41226	3.78159	8.2255								64828	613
comp12844_c0_seq1	1740	1	0	0	0	0	0	14.6104	11.7441	3.90978	13.8397		Down, LowP	Name=Pfam:NAD_binding0; Dbxref=Pfam:PF13460.1; Description=nadh(p)-binding; score=95.20; evalue=4.10e-27;	Name=SUPERFAMILY:0047178; Dbxref=SCOP:51735; Description=nad(p)-binding rossmann-fold domains; score=112.00; evalue=2.60e-32;		Name=JCVI_TIGRFAMS:TIGR03466; Dbxref=JCVI_TIGRFAMS:TIGR03466; Description=hpna: hopanoid-associated sugar epimerase; Ontology_term=InterPro:IPR017829; score=42.30; evalue=9.30e-12;	EOD37931.1		134
comp12845_c0_seq1	1741	0	0.198888	0	0.986516	0	0.537272	0.867166	3.10023	1.68783	1.93234	Up, LowN						EGB05683.1	30373	7238
comp12845_c1_seq1	1742	0	0	0.000867501	0.053221	0.169759	0.0050479	0.2365	0.367824	0.277744	0.130563
comp12845_c2_seq1	1743	0	0.000365469	0	0.0052509	0.0024721	0	1.78689	2.54849	2.22195	1.4362			Name=Pfam:Metallophos; Dbxref=Pfam:PF00149.23; Description=calcineurin-like phosphoesterase; Ontology_term=InterPro:IPR004843; score=47.80; evalue=9.80e-13;	Name=SUPERFAMILY:0037943; Dbxref=SCOP:56300; Description=metallo-dependent phosphatases; score=127.40; evalue=4.10e-37;		Name=JCVI_TIGRFAMS:TIGR04075; Dbxref=JCVI_TIGRFAMS:-; Description=bacter_pnkp: polynucleotide kinase-phosphatase; Ontology_term=InterPro:IPR024028; score=67.90; evalue=1.20e-19;		30373	16858
comp12847_c0_seq1	1744	0.104437	3.43886e-05	0.214743	1.42715e-05	0.314287	4.11156e-05	0.551833	0.236458	0.299109	0.261127
comp12847_c1_seq1	1745	4.61669e-06	3.47456e-06	0.000185504	7.88931e-07	0.0653502	0	1.73433	1.55011	1.70919	1.09673								7103		K03927
comp12848_c0_seq1	1746	0.0485529	1.05637e-07	0.00917277	4.75353e-06	0	0	1.12994	0.867013	0.705042	1.14896
comp12848_c1_seq1	1747	0	0	0.00917436	8.36651e-06	0	0.0040964	1.05111	0.814467	0.918691	1.27952
comp12850_c0_seq1	1748	0.216055	0	0.355509	0	0	6.90506e-05	3.60005	1.7603	1.85875	4.7264								61313	127735
comp12850_c1_seq1	1749	0.514206	0	0.966832	0	0.000100492	1.84108e-05	1.57667	0.315277	0.640947	1.51454		Down, LowN					EGB12278.1	61313
comp12851_c0_seq1	1750	0	0	1.54896e-05	0	0.000784404	0	2.33872	2.12812	2.3715	1.88011			Name=Pfam:DnaJ; Dbxref=Pfam:PF00226.26; Description=dnaj domain; Ontology_term=InterPro:IPR001623; score=71.20; evalue=3.80e-20;	Name=SUPERFAMILY:0048279; Dbxref=SCOP:46565; Description=chaperone j-domain; score=73.80; evalue=1.90e-20;		Name=JCVI_TIGRFAMS:TIGR02349; Dbxref=JCVI_TIGRFAMS:TIGR02349; Description=dnaj_bact: chaperone protein dnaj; Ontology_term=InterPro:IPR012724; score=65.20; evalue=1.40e-18;
comp12851_c1_seq1	1751	0.0113191	5.82197e-07	0.152102	1.65898e-08	0.416274	2.84634e-09	1.1825	0.630555	0.854596	0.548366			Name=Pfam:DnaJ; Dbxref=Pfam:PF00226.26; Description=dnaj domain; Ontology_term=InterPro:IPR001623; score=71.20; evalue=3.80e-20;	Name=SUPERFAMILY:0048279; Dbxref=SCOP:46565; Description=chaperone j-domain; score=73.80; evalue=1.90e-20;		Name=JCVI_TIGRFAMS:TIGR02349; Dbxref=JCVI_TIGRFAMS:TIGR02349; Description=dnaj_bact: chaperone protein dnaj; Ontology_term=InterPro:IPR012724; score=65.20; evalue=1.40e-18;
comp12852_c0_seq1	1752	0.95825	0	0.381919	0	0.270098	0	1.83944	0.84074	0.470028	0.966169		Down, LowP					XP_002896230.1
comp12852_c1_seq1	1753	0.128657	0	0	5.9721e-07	0	0.0010961	2.57522	2.70613	1.41008	3.4991									17119
comp12854_c0_seq1	1754	0.0331969	0	0.0857587	0	0.0150669	0	3.02194	1.73403	1.83738	2.01068									26518	K03703
comp12855_c0_seq1	1755	1	0	0	0	0.99829	0	11.641	16.4207	3.05518	4.41304		Down, LowP&LowL					EGB04731.1	1640	1685	K16582
comp12856_c0_seq1	1756	8.15721e-08	0	0	0	0	0	3.88911	3.59942	3.33292	4.43916								63449	16508
comp12857_c0_seq1	1757	0	0.00288071	0.00283417	0	0	0	4.57233	3.07396	7.26407	4.64806								70875		K08869
comp12857_c1_seq1	1758	0	0	0.0416939	0	0	0	7.75194	4.44016	10.5756	6.81541								70875	100089	K08869
comp12858_c0_seq1	1759	0.978795	0	0.907463	0	0.993689	0	2.57522	0.84074	0.726407	0.67893		Down, LowP&LowL	Name=Pfam:AAA1; Dbxref=Pfam:PF13086.1; Description=aaa domain; score=74.20; evalue=1.00e-20;	Name=SUPERFAMILY:0050350; Dbxref=SCOP:52540; Description=p-loop containing nucleoside triphosphate hydrolases; score=68.30; evalue=7.20e-19;	Name=Swiss-Prot:P51530; Dbxref=Swiss-Prot:P51530; Description=dna2-like helicase os homo sapiens gn dna2 pe 1 sv 3; Ontology_term=InterPro:IPR014808,InterPro:IPR026851,InterPro:IPR027417; score=99.37; evalue=3.90e-23;	Name=JCVI_TIGRFAMS:TIGR00376; Dbxref=JCVI_TIGRFAMS:TIGR00376; Description=tigr00376: putative dna helicase; Ontology_term=InterPro:IPR004483; score=80.80; evalue=1.60e-23;	0		41596	K10742
comp12858_c1_seq1	1760	0.963492	2.52636e-17	0.923937	9.03986e-16	0.979654	4.98129e-17	1.52411	0.367824	0.341838	0.339465		Down, LowP&LowL	Name=Pfam:AAA1; Dbxref=Pfam:PF13086.1; Description=aaa domain; score=74.20; evalue=1.00e-20;	Name=SUPERFAMILY:0050350; Dbxref=SCOP:52540; Description=p-loop containing nucleoside triphosphate hydrolases; score=68.30; evalue=7.20e-19;	Name=Swiss-Prot:P51530; Dbxref=Swiss-Prot:P51530; Description=dna2-like helicase os homo sapiens gn dna2 pe 1 sv 3; Ontology_term=InterPro:IPR014808,InterPro:IPR026851,InterPro:IPR027417; score=99.37; evalue=3.90e-23;	Name=JCVI_TIGRFAMS:TIGR00376; Dbxref=JCVI_TIGRFAMS:TIGR00376; Description=tigr00376: putative dna helicase; Ontology_term=InterPro:IPR004483; score=80.80; evalue=1.60e-23;
comp12858_c2_seq1	1761	0.962596	0	0.882044	0	0.981357	0	1.91828	0.578009	0.491393	0.496141		Down, LowP&LowL	Name=Pfam:AAA1; Dbxref=Pfam:PF13086.1; Description=aaa domain; score=46.70; evalue=2.60e-12;	Name=SUPERFAMILY:0050350; Dbxref=SCOP:52540; Description=p-loop containing nucleoside triphosphate hydrolases; score=49.70; evalue=3.10e-13;		Name=JCVI_TIGRFAMS:TIGR00376; Dbxref=JCVI_TIGRFAMS:TIGR00376; Description=tigr00376: putative dna helicase; Ontology_term=InterPro:IPR004483; score=52.60; evalue=5.80e-15;	EDP50582.1		35216	K10742
comp12859_c0_seq1	1762	0	0	0.00013359	0.0268759	1.71048e-11	0.753485	0.446722	0.630555	0.470028	1.27952								64599
comp1286_c0_seq1	1763	0	0.990544	0.012798	0	0	0.960918	0.525555	0.42037	2.30741	1.854	Up, LowP&LowL								17078
comp12860_c0_seq1	1764	0.16193	0	0.00446769	0	0.000384798	0	3.73144	2.52222	1.98694	2.82017									18232
comp12861_c0_seq1	1765	0	0	0	0.000324103	0	0.000268519	2.96939	4.01979	3.29019	3.9169			Name=Pfam:Cep57_CLD; Dbxref=Pfam:PF14073.1; Description=centrosome localisation domain of cep57; Ontology_term=InterPro:IPR025913; score=30.70; evalue=2.30e-07;					62060	59491
comp12862_c0_seq1	1766	0.0175531	0	0	0	2.1357e-06	0.166695	0.473	0.551736	0.363203	0.861719
comp12863_c0_seq1	1767	1	0	1	0	0.999999	0	3.73144	0.42037	0.213649	0.67893		Down, Gen Stress					EGB10744.1	71044	30665
comp12864_c0_seq1	1768	0.000136065	0	0	0	0	0	6.77966	6.90983	4.61482	5.48366									8917
comp12864_c1_seq1	1769	0	0	0	9.98427e-06	4.55093e-05	0	3.15333	3.83588	3.18337	2.63738									12092
comp12865_c0_seq1	1770	0.0109735	0	0.00090889	0	0	0	6.77966	4.4927	4.0807	7.88603			Name=Pfam:Sulfatase; Dbxref=Pfam:PF00884.18; Description=sulfatase; Ontology_term=InterPro:IPR000917; score=149.60; evalue=1.00e-43;	Name=SUPERFAMILY:0037763; Dbxref=SCOP:53649; Description=alkaline phosphatase-like; score=201.80; evalue=1.70e-59;	Name=Swiss-Prot:P50429; Dbxref=Swiss-Prot:P50429; Description=arylsulfatase b os mus musculus gn arsb pe 2 sv 3; Ontology_term=InterPro:IPR000917,InterPro:IPR017849,InterPro:IPR017850,InterPro:IPR024607; score=209.15; evalue=1.12e-60;	Name=JCVI_TIGRFAMS:TIGR03417; Dbxref=JCVI_TIGRFAMS:TIGR03417; Description=chol_sulfatase: choline-sulfatase; Ontology_term=InterPro:IPR017785; score=57.40; evalue=2.60e-16;		2359	139949	K01135
comp12865_c0_seq2	1771	0	0	0	0	0	0	18.3682	16.2105	14.635	13.5786			Name=Pfam:Sulfatase; Dbxref=Pfam:PF00884.18; Description=sulfatase; Ontology_term=InterPro:IPR000917; score=184.10; evalue=3.50e-54;	Name=SUPERFAMILY:0047177; Dbxref=SCOP:53649; Description=alkaline phosphatase-like; score=295.60; evalue=6.30e-88;	Name=Swiss-Prot:P50430; Dbxref=Swiss-Prot:P50430; Description=arylsulfatase b os rattus norvegicus gn arsb pe 2 sv 2; Ontology_term=InterPro:IPR000917,InterPro:IPR017849,InterPro:IPR017850,InterPro:IPR024607; score=266.93; evalue=4.81e-80;	Name=JCVI_TIGRFAMS:TIGR03417; Dbxref=JCVI_TIGRFAMS:TIGR03417; Description=chol_sulfatase: choline-sulfatase; Ontology_term=InterPro:IPR017785; score=59.60; evalue=5.60e-17;		70521	19721	K12375
comp12866_c0_seq1	1772	0	0	0.00438654	0	3.67248e-07	0.00724444	1.12994	0.919559	1.19643	1.48842
comp12867_c0_seq1	1773	0.000198271	0	0	0.351855	0.451403	0	3.02194	6.06909	2.30741	1.46231			Name=Pfam:Peptidase_C69; Dbxref=Pfam:PF03577.10; Description=peptidase family c69; Ontology_term=InterPro:IPR005322; score=172.90; evalue=8.80e-51;					10699	140395
comp12867_c1_seq1	1774	0.000405177	2.70694e-07	0	0.206988	0	0	1.52411	2.91632	1.30326	1.38397			Name=Pfam:Peptidase_C69; Dbxref=Pfam:PF03577.10; Description=peptidase family c69; Ontology_term=InterPro:IPR005322; score=172.90; evalue=8.80e-51;					10699
comp12868_c0_seq1	1775	0.0629755	1.15249e-06	0.387966	2.38884e-08	0.351287	3.06966e-07	0.893444	0.341551	0.534122	0.417803
comp12869_c0_seq1	1776	0	0	0	0	0	0	9.88044	11.6915	9.84922	10.8629									7498
comp12869_c1_seq1	1777	0	0	0	0	0.000256752	0	10.3797	9.19559	9.46465	6.7893
comp12869_c2_seq1	1778	0	0	0	0.0297684	0	0	5.85994	10.2202	7.43499	5.30087								70927	19662
comp1287_c0_seq1	1779	0.999995	0	0.999998	0	0.297184	0	4.88766	0.998379	1.13234	2.53293		Down, Nut Stress					EGB06256.1	65784	27177
comp12870_c0_seq1	1780	0.999967	0	0.130291	0	0.000320179	0	4.30955	2.36458	1.00415	3.18575		Down, LowP							33981
comp12870_c1_seq1	1781	0.999542	0	0	0	0.000125374	0	2.81172	2.70613	0.576852	2.32403		Down, LowP							29840
comp12871_c0_seq1	1782	1.66826e-06	0	0.0484908	0	0.0152486	0	2.18105	1.33993	2.0724	1.51454			Name=Pfam:ABC1; Dbxref=Pfam:PF03109.11; Description=abc1 family; Ontology_term=InterPro:IPR004147; score=99.70; evalue=9.00e-29;	Name=SUPERFAMILY:0054547; Dbxref=SCOP:56112; Description=protein kinase-like (pk-like); score=73.30; evalue=2.50e-20;	Name=Swiss-Prot:Q9ASX5; Dbxref=Swiss-Prot:Q9ASX5; Description=uncharacterized aarf domain-containing protein kinase at5g05200 chloroplastic os arabidopsis thaliana gn at5g05200 pe 1 sv 1; Ontology_term=InterPro:IPR004147,InterPro:IPR011009; score=397.51; evalue=3.97e-130;	Name=JCVI_TIGRFAMS:TIGR01982; Dbxref=JCVI_TIGRFAMS:TIGR01982; Description=ubib: 2-polyprenylphenol 6-hydroxylase; Ontology_term=InterPro:IPR010232; score=245.30; evalue=1.90e-73;		65600
comp12872_c0_seq1	1783	0	7.27168e-07	0	0	0	0	4.88766	5.43854	6.3881	4.46527			Name=Pfam:PseudoU_synth; Dbxref=Pfam:PF00849.17; Description=rna pseudouridylate synthase; Ontology_term=InterPro:IPR006145; score=45.60; evalue=5.80e-12;	Name=SUPERFAMILY:0042443; Dbxref=SCOP:55120; Description=pseudouridine synthase; score=64.80; evalue=5.00e-18;		Name=JCVI_TIGRFAMS:TIGR00093; Dbxref=JCVI_TIGRFAMS:TIGR00093; Description=tigr00093: pseudouridine synthase; Ontology_term=InterPro:IPR000748; score=53.90; evalue=3.60e-15;			9076	K06183
comp12873_c0_seq1	1784	1	0	0.965973	0	0.987496	0	4.15189	1.41875	0.427298	1.38397		Down, Gen Stress					EGB09226.1	63523	26754
comp12874_c0_seq1	1785	0	0	0	0	0.968342	0	5.85994	4.72916	5.98217	2.24569		Down, LowL					EQC28078.1		7409
comp12875_c0_seq1	1786	0.189642	0	0.144834	0	0.987388	0	2.1285	1.15602	1.11097	0.548366		Down, LowL							47825
comp12876_c0_seq1	1787	0	0.00444788	0.000267745	0	0	1	5.07161	3.62569	8.24685	19.5845	Up, LowL			Name=SUPERFAMILY:0051017; Dbxref=SCOP:54292; Description=2fe-2s ferredoxin-like; score=35.80; evalue=3.30e-09;		Name=JCVI_TIGRFAMS:TIGR01941; Dbxref=JCVI_TIGRFAMS:TIGR01941; Description=nqrf: nadh:ubiquinone oxidoreductase na(+)-translocating f subunit; Ontology_term=InterPro:IPR010205; score=25.90; evalue=9.60e-07;	XP_002294309.1		10905
comp12876_c1_seq1	1788	5.29246e-07	0.033428	4.07684e-09	0.162484	3.83553e-09	0.282165	0.630666	1.23484	0.982785	1.25341
comp12878_c0_seq1	1789	0.906624	0	0.00293656	0	0.539711	0	1.60294	1.26111	0.427298	0.705042									3504
comp12879_c0_seq1	1790	0	0.0463038	0	0.00105751	0	1.53977e-05	5.96505	9.35323	10.6611	8.38217								71485	101532
comp12880_c0_seq1	1791	0	0	0	0	0	0.00338557	1.36644	1.49757	1.23916	1.72344
comp12881_c0_seq1	1792	0.316959	0	0.945184	0	0.708376	0	2.10222	0.578009	1.00415	0.861719									36291
comp12882_c1_seq1	1793	0	0	0	0	8.02165e-06	0.0714082	0.578111	0.604282	0.555487	0.887831
comp12883_c0_seq1	1794	0.939898	0	0	0	0.973981	0	2.94311	2.81122	0.982785	0.940057		Down, LowL							13740
comp12884_c0_seq1	1795	0	0	0	0	0	0.000871681	9.06583	7.80312	12.4557	14.7014			Name=Pfam:EF_hand_5; Dbxref=Pfam:PF13499.1; Description=ef-hand domain pair; Ontology_term=InterPro:IPR011992; score=31.90; evalue=9.40e-08;	Name=SUPERFAMILY:0039372; Dbxref=SCOP:47473; Description=ef-hand; score=39.40; evalue=2.70e-10;					13457
comp12885_c0_seq1	1796	0.000164195	0	0.989507	0	2.41442e-05	0	3.57378	1.05092	2.67061	2.95073		Down, LowN					CBN76126.1		94220
comp12885_c1_seq1	1797	5.24318e-06	0	0.110083	0	6.15854e-06	0	4.70372	2.60104	3.6534	3.78634			Name=Pfam:DEAD; Dbxref=Pfam:PF00270.24; Description=dead/deah box helicase; Ontology_term=InterPro:IPR011545; score=133.00; evalue=6.30e-39;	Name=SUPERFAMILY:0042720; Dbxref=SCOP:52540; Description=p-loop containing nucleoside triphosphate hydrolases; score=195.70; evalue=4.20e-58;	Name=Swiss-Prot:Q5ZLN8; Dbxref=Swiss-Prot:Q5ZLN8; Description=atp-dependent rna helicase ddx55 os gallus gallus gn ddx55 pe 2 sv 1; Ontology_term=InterPro:IPR000629,InterPro:IPR001650,InterPro:IPR011545,InterPro:IPR014001,InterPro:IPR014014,InterPro:IPR025313,InterPro:IPR027417; score=359.76; evalue=7.56e-108;	Name=JCVI_TIGRFAMS:TIGR04121; Dbxref=JCVI_TIGRFAMS:-; Description=dexh_lig_assoc: dexh box helicase dna ligase-associated; Ontology_term=InterPro:IPR026362; score=49.40; evalue=3.20e-14;		25625		K01108
comp12885_c2_seq1	1798	2.63715e-05	0	0.0624713	0	0.0209508	0	8.90816	4.99189	6.04627	5.27476			Name=Pfam:DEAD; Dbxref=Pfam:PF00270.24; Description=dead/deah box helicase; Ontology_term=InterPro:IPR011545; score=133.00; evalue=6.30e-39;	Name=SUPERFAMILY:0042720; Dbxref=SCOP:52540; Description=p-loop containing nucleoside triphosphate hydrolases; score=195.70; evalue=4.20e-58;	Name=Swiss-Prot:Q5ZLN8; Dbxref=Swiss-Prot:Q5ZLN8; Description=atp-dependent rna helicase ddx55 os gallus gallus gn ddx55 pe 2 sv 1; Ontology_term=InterPro:IPR000629,InterPro:IPR001650,InterPro:IPR011545,InterPro:IPR014001,InterPro:IPR014014,InterPro:IPR025313,InterPro:IPR027417; score=359.76; evalue=7.56e-108;	Name=JCVI_TIGRFAMS:TIGR04121; Dbxref=JCVI_TIGRFAMS:-; Description=dexh_lig_assoc: dexh box helicase dna ligase-associated; Ontology_term=InterPro:IPR026362; score=49.40; evalue=3.20e-14;		34751		K01108
comp12885_c3_seq1	1799	6.07945e-05	0	0.000120678	0	9.82786e-05	0	11.641	7.56666	7.54181	7.65102			Name=Pfam:DEAD; Dbxref=Pfam:PF00270.24; Description=dead/deah box helicase; Ontology_term=InterPro:IPR011545; score=133.00; evalue=6.30e-39;	Name=SUPERFAMILY:0042720; Dbxref=SCOP:52540; Description=p-loop containing nucleoside triphosphate hydrolases; score=195.70; evalue=4.20e-58;	Name=Swiss-Prot:Q5ZLN8; Dbxref=Swiss-Prot:Q5ZLN8; Description=atp-dependent rna helicase ddx55 os gallus gallus gn ddx55 pe 2 sv 1; Ontology_term=InterPro:IPR000629,InterPro:IPR001650,InterPro:IPR011545,InterPro:IPR014001,InterPro:IPR014014,InterPro:IPR025313,InterPro:IPR027417; score=359.76; evalue=7.56e-108;	Name=JCVI_TIGRFAMS:TIGR04121; Dbxref=JCVI_TIGRFAMS:-; Description=dexh_lig_assoc: dexh box helicase dna ligase-associated; Ontology_term=InterPro:IPR026362; score=49.40; evalue=3.20e-14;		25625	6257	K01112
comp12886_c0_seq1	1800	0.0384207	2.47898e-05	0	0	4.8191e-08	0.152806	0.683222	0.578009	0.448663	1.20118
comp12886_c1_seq1	1801	0.0197359	1.61237e-05	0	0	0	0.995222	0.814611	0.735647	0.576852	2.95073	Up, LowL
comp12887_c0_seq1	1802	0.86625	0	1.19801e-05	1.19809e-05	0	0.204728	1.70805	1.70775	0.512758	3.13352									16959
comp12888_c0_seq1	1803	0	0	0	0	0.244051	0	13.6907	13.6883	9.57148	7.12876			Name=Pfam:Pkinase_Tyr; Dbxref=Pfam:PF07714.12; Description=protein tyrosine kinase; Ontology_term=InterPro:IPR001245; score=146.30; evalue=7.60e-43;	Name=SUPERFAMILY:0040727; Dbxref=SCOP:56112; Description=protein kinase-like (pk-like); score=190.30; evalue=3.40e-56;	Name=Swiss-Prot:Q55A09; Dbxref=Swiss-Prot:Q55A09; Description=probable serine/threonine-protein kinase ddb_g0272254 os dictyostelium discoideum gn ddb_g0272254 pe 3 sv 1; Ontology_term=InterPro:IPR000719,InterPro:IPR001245,InterPro:IPR008271,InterPro:IPR011009,InterPro:IPR015915,InterPro:IPR017441; score=130.57; evalue=1.30e-30;	Name=JCVI_TIGRFAMS:TIGR03903; Dbxref=JCVI_TIGRFAMS:TIGR03903; Description=tomm_kin_cyc: tomm system kinase/cyclase multidomain protein; Ontology_term=InterPro:IPR023889; score=44.90; evalue=8.10e-13;			3230
comp12888_c1_seq1	1804	0.000241054	0	0	2.93292e-06	0.646568	0	4.28327	5.46481	3.07655	1.95845			Name=Pfam:Pkinase_Tyr; Dbxref=Pfam:PF07714.12; Description=protein tyrosine kinase; Ontology_term=InterPro:IPR001245; score=146.30; evalue=7.60e-43;	Name=SUPERFAMILY:0040727; Dbxref=SCOP:56112; Description=protein kinase-like (pk-like); score=190.30; evalue=3.40e-56;	Name=Swiss-Prot:Q55A09; Dbxref=Swiss-Prot:Q55A09; Description=probable serine/threonine-protein kinase ddb_g0272254 os dictyostelium discoideum gn ddb_g0272254 pe 3 sv 1; Ontology_term=InterPro:IPR000719,InterPro:IPR001245,InterPro:IPR008271,InterPro:IPR011009,InterPro:IPR015915,InterPro:IPR017441; score=130.57; evalue=1.30e-30;	Name=JCVI_TIGRFAMS:TIGR03903; Dbxref=JCVI_TIGRFAMS:TIGR03903; Description=tomm_kin_cyc: tomm system kinase/cyclase multidomain protein; Ontology_term=InterPro:IPR023889; score=44.90; evalue=8.10e-13;		8148	24897	K05705
comp12889_c0_seq1	1805	0.932236	4.204e-17	0.0530046	8.21912e-09	0.352054	1.64914e-10	1.47155	0.919559	0.341838	0.731155								62500	238
comp12889_c2_seq1	1806	0.833015	2.10131e-10	0.0160139	4.18544e-05	0.0436397	7.64211e-05	0.788333	0.604282	0.128189	0.574479								62500
comp12890_c0_seq1	1807	0.038949	6.1531e-07	0	0	0.00284751	0	0.998555	1.02465	0.640947	0.861719								61881
comp12890_c1_seq1	1808	0.605811	0	5.68215e-05	0	0	0	4.41466	3.36296	1.98694	4.04747									24924
comp12891_c0_seq1	1809	0	0.16128	5.86719e-09	0.0891802	0	0	0.762055	1.33993	1.45281	0.731155
comp12891_c0_seq2	1810	0	0	0.0372762	3.7551e-05	0	0.00385497	0.762055	0.525462	0.683677	0.887831
comp12892_c0_seq1	1811	2.58761e-05	0	0.815195	0	0.248745	0	3.67889	1.44502	2.88426	1.95845									12313
comp12893_c0_seq1	1812	0	0.0899556	0	0.420037	0	0.843415	0.893444	1.99676	1.55964	2.37625									17140
comp12894_c0_seq1	1813	5.67099e-06	5.40793e-05	0.0166724	1.41126e-07	0	0	1.39272	0.972105	1.45281	1.27952								64338
comp12895_c0_seq1	1814	0.00411251	0	0	0.523686	0.954489	0	9.19722	18.7327	5.57624	3.81245		Down, LowL	Name=Pfam:EF_hand_6; Dbxref=Pfam:PF13833.1; Description=ef-hand domain pair; score=39.60; evalue=2.60e-10;	Name=SUPERFAMILY:0045680; Dbxref=SCOP:47473; Description=ef-hand; score=40.90; evalue=9.10e-11;			EGB05467.1	7283	7003
comp12896_c0_seq1	1815	0.00226804	0	0.193783	0	0	0.000224134	2.6015	1.3662	1.85875	3.31631									123527
comp12897_c0_seq1	1816	0.214667	1.35196e-10	0.52723	3.4349e-11	0.148219	1.49875e-08	1.34017	0.525462	0.662312	0.78338								61700
comp12898_c0_seq1	1817	1	0	1	0	1	0	14.4265	2.94259	2.8629	1.54065		Down, Gen Stress	Name=Pfam:Flavin_Reduct; Dbxref=Pfam:PF01613.13; Description=flavin reductase like domain; Ontology_term=InterPro:IPR002563; score=45.90; evalue=4.70e-12;	Name=SUPERFAMILY:0037036; Dbxref=SCOP:50475; Description=fmn-binding split barrel; score=67.90; evalue=5.70e-19;			XP_002180655.1		1783
comp12898_c1_seq1	1818	1	0	1	0	1	0	16.8703	4.67662	4.0807	2.92462		Down, Gen Stress	Name=Pfam:Flavin_Reduct; Dbxref=Pfam:PF01613.13; Description=flavin reductase like domain; Ontology_term=InterPro:IPR002563; score=45.90; evalue=4.70e-12;	Name=SUPERFAMILY:0037036; Dbxref=SCOP:50475; Description=fmn-binding split barrel; score=67.90; evalue=5.70e-19;
comp12899_c0_seq1	1819	0.248053	0	0.22263	0	0.669964	0	2.54894	1.31366	1.28189	1.09673									14606
comp12899_c1_seq1	1820	0.0449904	0.000589136	0.0526256	0.000743225	0.150784	0.000988364	0.394166	0.262731	0.256379	0.235014			Name=Pfam:DUF382; Dbxref=Pfam:PF04037.8; Description=domain of unknown function (duf382); Ontology_term=InterPro:IPR007180; score=189.80; evalue=1.30e-56;		Name=Swiss-Prot:Q13435; Dbxref=Swiss-Prot:Q13435; Description=splicing factor 3b subunit 2 os homo sapiens gn sf3b2 pe 1 sv 2; Ontology_term=InterPro:IPR003034,InterPro:IPR006568,InterPro:IPR007180; score=394.43; evalue=7.23e-126;
comp129_c0_seq1	1821	0.598043	1.31925e-06	0.41906	2.31904e-05	0.889061	1.08361e-06	0.394166	0.0788194	0.0213649	0
comp1290_c0_seq1	1822	0.999967	0	0.290238	0	0.806125	0	1.83944	0.893286	0.128189	0.67893		Down, LowP							24538
comp12900_c0_seq1	1823	0.0303897	8.08101e-09	0.0107413	3.34673e-07	0	0	1.39272	1.02465	0.897326	1.2273									17738
comp12901_c0_seq1	1824	0.999971	0	0.997454	0	0.999414	0	3.28472	0.814467	0.619582	0.809493		Down, Gen Stress					EGB07087.1	71880	27349
comp129014_c0_seq1	1825	0.53116	1.50211e-07	0.778055	1.67253e-08	0.937415	8.21055e-09	0.604388	0.0525462	0.149554	0.0522254								68660
comp12902_c0_seq1	1826	0.999903	0	0.00525854	0	1	0	2.365	1.68148	0.341838	0.182789		Down, LowP&LowL						68676	7665
comp12903_c0_seq1	1827	0.963084	3.54861e-17	0.113988	1.59398e-09	0	0.903525	1.44528	0.814467	0.299109	3.73411		Down, LowP					EGB09708.1	71375	19597
comp12904_c0_seq1	1828	0.00949316	4.34406e-06	0.0484773	1.081e-06	0.122823	1.07689e-06	1.02483	0.656828	0.769136	0.626704
comp12905_c0_seq1	1829	0.00417661	0	0	0.00242618	0	1.95672e-05	3.23216	4.80798	2.17922	3.96913								52105	17967	K14977
comp12905_c0_seq2	1830	0.247895	0	0	0.00332282	1.22201e-05	0	2.62778	3.86215	1.32462	2.37625								52105		K14977
comp12906_c0_seq1	1831	1	0	0.868376	0	0	0	22.7303	10.483	3.03382	16.1376		Down, LowP	Name=Pfam:Aa_trans; Dbxref=Pfam:PF01490.13; Description=transmembrane amino acid transporter protein; Ontology_term=InterPro:IPR013057; score=66.80; evalue=1.10e-18;
comp12906_c1_seq1	1832	1	0	1	0	5.64212e-06	0	28.0121	4.72916	3.16201	17.3388		Down, Nut Stress	Name=Pfam:Aa_trans; Dbxref=Pfam:PF01490.13; Description=transmembrane amino acid transporter protein; Ontology_term=InterPro:IPR013057; score=66.80; evalue=1.10e-18;				EJK67537.1		138755
comp12907_c0_seq1	1833	0	0.00117536	0	0.0701611	0	0.0304113	2.6015	4.54525	3.69613	4.20414			Name=Pfam:Hexapep; Dbxref=Pfam:PF00132.19; Description=bacterial transferase hexapeptide (six repeats); Ontology_term=InterPro:IPR001451; score=28.60; evalue=5.50e-07;	Name=SUPERFAMILY:0044607; Dbxref=SCOP:51161; Description=trimeric lpxa-like enzymes; score=54.60; evalue=5.50e-15;				69221	1302
comp12908_c0_seq1	1834	0	0	0	0.00236771	0	0	5.4395	8.67013	6.30265	6.5804									96840	K06694
comp12909_c0_seq1	1835	0.137297	7.06189e-06	0.118658	2.05259e-05	0.497856	1.94622e-06	0.630666	0.341551	0.320473	0.235014
comp12909_c1_seq1	1836	0.000133093	0	0	0	0.0171586	0	2.49639	2.49595	2.0083	1.69732									61827
comp1291_c0_seq1	1837	0	0	0.233549	0.000364198	0.550104	0.000184283	0.289055	0.0788194	0.235014	0.0522254
comp12910_c0_seq1	1838	0	1	0.0158238	0	1.17527e-05	0.630778	0.105111	0.0525462	5.49078	0.443916	Up, LowP		Name=Pfam:DSS1_SEM1; Dbxref=Pfam:PF05160.8; Description=dss1/sem1 family; Ontology_term=InterPro:IPR007834; score=39.80; evalue=2.50e-10;				EIW71763.1		13888	K13535
comp12911_c0_seq1	1839	0.000598951	0	0.000322693	0	0	0	4.86139	3.46805	3.33292	5.24865			Name=Pfam:DUF1736; Dbxref=Pfam:PF08409.6; Description=domain of unknown function (duf1736); Ontology_term=InterPro:IPR013618; score=65.30; evalue=2.30e-18;						27229
comp12912_c0_seq1	1840	0.754882	0	0.0393486	0	0.653759	0	2.10222	1.31366	0.769136	0.887831				Name=SUPERFAMILY:0040251; Dbxref=SCOP:48452; Description=tpr-like; score=26.40; evalue=3.80e-06;				60716
comp12913_c0_seq1	1841	0.649851	0	2.11356e-06	2.11368e-06	2.92124e-05	8.12635e-07	2.02339	2.02303	0.790501	1.90623								64969	60454
comp12913_c1_seq1	1842	0.00034153	0	9.59942e-06	4.60564e-06	0.00288844	0	1.81317	1.78657	1.49554	1.4362			Name=Pfam:Cons_hypoth698; Dbxref=Pfam:PF03601.9; Description=conserved hypothetical protein 698; Ontology_term=InterPro:IPR018383; score=30.50; evalue=1.20e-07;					64969	23040
comp12914_c0_seq1	1843	0.0231196	0	0	0	0	0.243807	8.35633	9.64224	4.82847	16.0593								16773	27631
comp12915_c0_seq1	1844	4.50442e-07	0.124185	0.0277844	0	1.14605e-06	0.260764	0.420444	0.315277	0.811866	0.835606
comp12917_c0_seq1	1845	0.00358899	0	0.000104026	0	0	0	3.99422	3.04768	2.64925	4.02135								5532	17093	K03426
comp12917_c1_seq1	1846	1.40568e-06	0.00124522	0	0.195275	0	0.222153	1.10367	2.10185	1.30326	2.03679
comp12917_c2_seq1	1847	0.359266	1.76923e-06	0.03386	0.000286319	0	0.0174498	0.551833	0.394097	0.170919	0.67893
comp12918_c0_seq1	1848	9.42958e-07	0	0	9.94988e-06	0	1.95319e-05	2.57522	2.96886	2.3715	2.97685									12899
comp12920_c0_seq1	1849	0.999438	0	0.281051	0	0.64468	0	5.676	2.89004	1.73056	2.63738		Down, LowP					EGB06846.1	65351	21955
comp12921_c0_seq1	1850	0	0	0	0	0	0	7.14755	7.6192	5.74716	8.61719			Name=Pfam:DUF399; Dbxref=Pfam:PF04187.8; Description=protein of unknown function duf399; Ontology_term=InterPro:IPR007314; score=148.30; evalue=1.80e-43;	Name=SUPERFAMILY:0053936; Dbxref=SCOP:159501; Description=erea/chan-like; score=143.70; evalue=5.00e-42;					7382
comp12922_c0_seq1	1851	0.962705	0	0.501293	0	0.000787115	0	1.86572	0.788194	0.470028	1.56676		Down, LowP					WP_003932438.1
comp12923_c0_seq1	1852	5.07607e-07	0	0	0.012934	0	0.544906	4.70372	7.82939	3.80295	9.66169			Name=Pfam:START; Dbxref=Pfam:PF01852.14; Description=start domain; Ontology_term=InterPro:IPR002913; score=35.90; evalue=4.20e-09;	Name=SUPERFAMILY:0054545; Dbxref=SCOP:55961; Description=bet v1-like; score=57.80; evalue=9.40e-16;				65234	1150
comp12924_c0_seq1	1853	0	0	1.32177e-06	0.0254097	4.79156e-06	0.0380694	0.709499	1.05092	0.747771	1.01839
comp12925_c0_seq1	1854	0.000136109	0	0.000183826	0	0	0	5.30811	3.8096	3.73886	5.66645			Name=Pfam:DUF82; Dbxref=Pfam:PF01927.11; Description=protein of unknown function duf82; Ontology_term=InterPro:IPR002782; score=67.10; evalue=1.40e-18;						3601
comp12925_c1_seq1	1855	7.76362e-06	0	0.169195	0	0	0.000185076	2.02339	1.0772	1.88011	2.37625
comp12926_c0_seq1	1856	9.17007e-05	0	0.00504533	0	0.871256	0	6.49061	4.09861	4.48663	2.76794				Name=SUPERFAMILY:0051696; Dbxref=SCOP:51735; Description=nad(p)-binding rossmann-fold domains; score=30.40; evalue=3.50e-07;					16764
comp12926_c1_seq1	1857	0	0	0	0	0	0	5.99133	5.46481	6.089	6.89375				Name=SUPERFAMILY:0043042; Dbxref=SCOP:51735; Description=nad(p)-binding rossmann-fold domains; score=28.50; evalue=1.10e-06;				69103	1857
comp12927_c0_seq2	1858	0	0.00255393	0	0	0.000267757	0	2.96939	3.1265	4.4439	2.37625									97491
comp12928_c0_seq2	1859	0	1	0	0.142681	0	0.00336128	1.68178	3.07396	9.44329	2.21958	Up, LowP						EGZ18977.1
comp12928_c1_seq1	1860	0	0.963934	0	0.0239589	0	0	4.04677	6.83101	9.89195	4.59583	Up, LowP						EGZ18977.1		140428
comp12929_c0_seq1	1861	0.00059515	0	0	0	0	0	8.69794	11.1398	5.55487	7.23321								68200	2283
comp12930_c0_seq1	1862	0	0	0	0	0	0.000249498	11.8775	14.1875	13.3958	19.3756									138726
comp12932_c0_seq1	1863	4.17107e-06	0	0.386294	0	0.0328917	0	12.9549	6.48946	8.61005	7.36378									140229
comp12933_c0_seq1	1864	0	0.201055	4.72066e-06	0.0185996	8.23782e-08	0.120485	0.709499	0.998379	1.41008	1.20118
comp12935_c0_seq1	1865	0	0.00347219	0	0.0243518	0	6.00174e-07	2.68033	4.38761	4.0166	2.82017									100246
comp12936_c0_seq1	1866	0.301997	4.22309e-10	0.00693383	3.33005e-06	0.00468872	0	1.1825	0.919559	0.534122	0.992282									43318
comp12937_c0_seq1	1867	0.518709	1.21755e-10	0.0255444	1.31456e-06	0.335499	2.81137e-08	1.10367	0.76192	0.405933	0.548366								30471
comp12938_c0_seq1	1868	0	5.35312e-05	0	0.000470268	0	0.0342592	2.07594	2.65359	2.45696	3.2902			Name=Pfam:HEAT; Dbxref=Pfam:PF13646.1; Description=heat repeats; score=29.50; evalue=6.00e-07;	Name=SUPERFAMILY:0051071; Dbxref=SCOP:48371; Description=arm repeat; score=51.00; evalue=9.50e-14;
comp12939_c0_seq1	1869	0.0568181	0	4.69883e-06	2.17176e-07	0.013434	0	2.15478	2.07558	1.28189	1.51454								65364	7486
comp12939_c1_seq1	1870	0.00139403	0	0.0655699	0	7.48055e-06	8.27755e-07	2.15478	1.28738	1.62373	2.08901								65364
comp12940_c0_seq1	1871	0.160293	0	0.00148041	0	0.000147847	0	7.85705	5.04444	4.16616	5.40533			Name=Pfam:PABP; Dbxref=Pfam:PF00658.13; Description=poly-adenylate binding protein unique domain; Ontology_term=InterPro:IPR002004; score=25.30; evalue=7.70e-06;	Name=SUPERFAMILY:0038011; Dbxref=SCOP:63570; Description=pabc (pabp) domain; score=35.70; evalue=5.50e-09;		Name=JCVI_TIGRFAMS:TIGR01628; Dbxref=JCVI_TIGRFAMS:TIGR01628; Description=pabp-1234: polyadenylate binding protein human types 1 2 3 4 family; Ontology_term=InterPro:IPR006515; score=25.80; evalue=1.20e-06;			1888
comp12941_c0_seq1	1872	0.00360354	0	0	3.94012e-07	0.318239	0	2.78544	2.99514	1.92284	1.4362									26879
comp12942_c0_seq1	1873	0	0.011628	0	0.000124388	0.999028	0	4.46722	6.33182	7.41362	1.30563		Down, LowL					EGB01959.1	69327	11746
comp12943_c0_seq2	1874	0.96294	0	0.0335211	0	0.0265582	0	8.04099	4.65034	3.2261	4.75251		Down, LowP							138265
comp12944_c0_seq1	1875	0.000194481	0	2.77684e-06	1.16121e-06	0	0.000153029	2.10222	2.07558	1.73056	2.4807									16543
comp12945_c0_seq1	1876	0.218256	0	0.00250729	0	0.321053	0	2.04967	1.55011	1.04688	1.04451								65786	12093
comp12946_c0_seq1	1877	0.149967	0	0.0641643	0	0.983855	0	3.70516	2.1544	1.98694	1.2273		Down, LowL					EGB12098.1	61429	8239
comp12946_c1_seq1	1878	0	0	0	0	0	0	7.17383	7.80312	9.251	7.91214			Name=Pfam:Aldo_ket_red; Dbxref=Pfam:PF00248.16; Description=aldo/keto reductase family; Ontology_term=InterPro:IPR023210; score=116.80; evalue=6.60e-34;	Name=SUPERFAMILY:0047570; Dbxref=SCOP:51430; Description=nad(p)-linked oxidoreductase; score=157.50; evalue=2.80e-46;	Name=Swiss-Prot:Q02198; Dbxref=Swiss-Prot:Q02198; Description=morphine 6-dehydrogenase os pseudomonas putida gn mora pe 1 sv 3; Ontology_term=InterPro:IPR001395,InterPro:IPR018170,InterPro:IPR020471,InterPro:IPR023210; score=123.25; evalue=2.05e-31;			19947	93479	K00002
comp12947_c0_seq1	1879	0	0	0	0	0	0	19.866	19.2057	20.7667	19.4539			Name=Pfam:Peptidase_S10; Dbxref=Pfam:PF00450.17; Description=serine carboxypeptidase; Ontology_term=InterPro:IPR001563; score=303.30; evalue=2.80e-90;	Name=SUPERFAMILY:0045756; Dbxref=SCOP:53474; Description=alpha/beta-hydrolases; score=283.60; evalue=2.80e-84;	Name=Swiss-Prot:P10619; Dbxref=Swiss-Prot:P10619; Description=lysosomal protective protein os homo sapiens gn ctsa pe 1 sv 2; Ontology_term=InterPro:IPR001563,InterPro:IPR018202; score=201.44; evalue=1.71e-56;				13128	K13289
comp12948_c0_seq1	1880	0.0183845	0	0	0	0	0.9962	4.17816	3.99351	2.56379	10.889	Up, LowL		Name=Pfam:SET; Dbxref=Pfam:PF00856.23; Description=set domain; Ontology_term=InterPro:IPR001214; score=38.00; evalue=1.60e-09;	Name=SUPERFAMILY:0040998; Dbxref=SCOP:82199; Description=set domain; score=90.00; evalue=1.80e-25;			EOD09021.1		120333
comp12948_c1_seq1	1881	0.00484094	0	0.190403	6.72975e-05	1.53954e-08	0.380929	0.473	0.210185	0.384568	1.04451			Name=Pfam:SET; Dbxref=Pfam:PF00856.23; Description=set domain; Ontology_term=InterPro:IPR001214; score=38.00; evalue=1.60e-09;	Name=SUPERFAMILY:0040998; Dbxref=SCOP:82199; Description=set domain; score=90.00; evalue=1.80e-25;
comp12949_c0_seq1	1882	0	0	0.00793575	0	0.73912	0	2.86428	1.94421	2.69198	1.20118								66130	663
comp1295_c0_seq1	1883	0.48614	1.02707e-06	0.772475	1.04638e-07	0.0764486	0.000639546	0.525555	0.0262731	0.128189	0.365578
comp12950_c0_seq1	1884	0.998667	0	0.610176	0	0.9513	0	4.62489	2.07558	1.36735	1.74955		Down, LowP&LowL							23492
comp12950_c0_seq2	1885	3.03321e-05	0	0.910555	0	0.69224	0	1.86572	0.525462	1.68783	0.757268				Name=SUPERFAMILY:0052026; Dbxref=SCOP:48371; Description=arm repeat; score=25.40; evalue=5.30e-06;					25967
comp12951_c0_seq1	1886	0	3.28545e-06	0	6.15825e-06	0	0	5.70227	7.85566	7.90501	6.65873								65433	104003
comp12952_c0_seq1	1887	0.00165117	0	3.75349e-06	0	0.15254	0	3.20589	2.81122	2.24331	1.80178								64736	13857
comp12953_c0_seq1	1888	0	0	0	0	0.100411	4.1048e-07	1.12994	1.02465	1.08961	0.705042								64836
comp12954_c0_seq1	1889	0.0162937	0	0	0	0	4.04903e-07	3.67889	3.46805	2.28604	4.28248			Name=Pfam:FHA; Dbxref=Pfam:PF00498.21; Description=fha domain; Ontology_term=InterPro:IPR000253; score=42.50; evalue=4.50e-11;	Name=SUPERFAMILY:0052287; Dbxref=SCOP:49879; Description=smad/fha domain; score=72.10; evalue=2.30e-20;				61167	3996
comp12956_c0_seq1	1890	0.016434	0	0	1.54996e-05	0	1	2.04967	2.23322	1.34599	10.6801	Up, LowL								121508
comp12957_c0_seq1	1891	0	0	0	6.19374e-07	0	0	3.46866	4.04606	3.41838	3.31631			Name=Pfam:2OG-FeII_Oxy_3; Dbxref=Pfam:PF13640.1; Description=2og-fe(ii) oxygenase superfamily; Ontology_term=InterPro:IPR005123; score=49.00; evalue=5.80e-13;					71329	16456	K09592
comp12958_c0_seq1	1892	0.280832	9.27419e-07	3.51135e-12	0.35992	3.36798e-05	0.0280375	0.656944	1.52384	0.256379	0.887831									61560
comp12958_c0_seq2	1893	0.157892	1.46126e-05	1.47141e-05	0.0309674	0.180551	0.000117115	0.551833	0.814467	0.256379	0.313352
comp12959_c0_seq1	1894	0	0	5.07168e-05	0.0148562	0	0.00620416	0.578111	0.76192	0.512758	0.67893								66907
comp12959_c0_seq2	1895	0.987638	0	0.341101	0	0	0.109626	2.365	1.12974	0.598217	4.15192		Down, LowP							21831
comp12959_c1_seq1	1896	0	0	0.140996	0.00220301	0	0	0.210222	0.0788194	0.170919	0.182789
comp12960_c0_seq1	1897	0.733773	0	0.451628	0	0.991858	0	4.04677	1.91794	1.70919	1.30563		Down, LowL		Name=SUPERFAMILY:0048273; Dbxref=SCOP:82199; Description=set domain; score=29.10; evalue=5.80e-07;			EGB10506.1	62529	26325
comp12961_c0_seq1	1898	0.2323	0	0	0.00385408	0	0.000126285	2.6015	3.83588	1.32462	3.23797								61134	25673
comp12962_c0_seq1	1899	1.05653e-05	0	0.1653	0	0	0.000910687	3.81028	2.0493	3.03382	5.50978								8239	893	K06934
comp12963_c0_seq1	1900	0	0	0	0	0	0	5.46577	5.49108	6.25992	5.84924									208
comp12964_c0_seq1	1901	0	0.118092	0	0	0	0.986917	0.709499	0.76192	1.28189	2.50682	Up, LowL								16567
comp12965_c0_seq1	1902	0	0	0	0	0.0002155	0	8.35633	9.53714	7.13588	5.64034			Name=Pfam:Pkinase; Dbxref=Pfam:PF00069.20; Description=protein kinase domain; Ontology_term=InterPro:IPR000719; score=184.20; evalue=2.20e-54;	Name=SUPERFAMILY:0054833; Dbxref=SCOP:56112; Description=protein kinase-like (pk-like); score=250.30; evalue=2.00e-74;	Name=Swiss-Prot:Q55GS4; Dbxref=Swiss-Prot:Q55GS4; Description=probable cyclin-dependent kinase 10 os dictyostelium discoideum gn cdk10 pe 2 sv 1; Ontology_term=InterPro:IPR000719,InterPro:IPR002290,InterPro:IPR008271,InterPro:IPR011009,InterPro:IPR017441; score=255.76; evalue=5.20e-80;	Name=JCVI_TIGRFAMS:TIGR03903; Dbxref=JCVI_TIGRFAMS:TIGR03903; Description=tomm_kin_cyc: tomm system kinase/cyclase multidomain protein; Ontology_term=InterPro:IPR023889; score=30.00; evalue=2.70e-08;		70255	14580	K08818
comp12966_c0_seq1	1903	0.999324	0	0.997561	0	0.19133	0	2.81172	0.630555	0.598217	1.54065		Down, Nut Stress							16397
comp12967_c0_seq1	1904	1.0022e-06	0	0	0	6.0824e-07	0	3.83655	3.44178	3.20473	3.36854									1075
comp12968_c0_seq1	1905	0.86385	0	0.0436368	0	0	2.98923e-05	2.25989	1.39248	0.769136	2.53293								70900	3587
comp12969_c0_seq1	1906	0.450739	0	6.96018e-05	0	0	0.0116757	2.15478	1.89166	0.96142	3.21186									2660
comp1297_c0_seq1	1907	0.814411	2.57031e-08	0.828569	3.68281e-08	0.962185	1.20998e-08	0.525555	0	0.0213649	0		Down, LowL					XP_002951836.1
comp12970_c0_seq1	1908	0.00556435	0	0	0	0	0	4.41466	4.83425	2.84153	5.24865								64364	9401
comp12970_c1_seq1	1909	0	0	0.27447	0.000350766	0.00231509	0.0671184	0.262778	0.0525462	0.235014	0.365578								64364
comp12970_c2_seq1	1910	0	0	4.84241e-07	0.00732279	0	0.103853	0.998555	1.33993	0.875961	1.6451
comp12971_c0_seq1	1911	0.00381183	9.18535e-07	0.411915	1.80866e-10	0.00473617	0	1.26133	0.525462	0.982785	1.04451									27077
comp12972_c0_seq1	1912	0.233798	0	6.92429e-05	9.13392e-08	0	0.0133307	1.91828	1.73403	0.96142	2.82017								52724
comp12972_c1_seq1	1913	0	0	0	0.00124963	0	0.0591456	1.1825	1.41875	1.23916	1.854								52724	18918	K16066
comp12973_c0_seq1	1914	0.857253	0	0.565576	0	0.000145393	0	10.9841	5.2809	4.89256	7.23321								64201
comp12974_c0_seq2	1915	1	0	1	0	6.40138e-05	0	20.2076	3.86215	3.24746	12.5602		Down, Nut Stress					EGB03727.1	71744	140174	K04950
comp12975_c0_seq1	1916	0.857376	5.06586e-13	0.421462	1.2518e-09	0.191535	1.41059e-07	1.07739	0.42037	0.235014	0.600592			Name=Pfam:Helicase_C; Dbxref=Pfam:PF00271.26; Description=helicase conserved c-terminal domain; Ontology_term=InterPro:IPR001650; score=50.50; evalue=1.30e-13;	Name=SUPERFAMILY:0036317; Dbxref=SCOP:52540; Description=p-loop containing nucleoside triphosphate hydrolases; score=283.30; evalue=3.60e-84;	Name=Swiss-Prot:B0JR86; Dbxref=Swiss-Prot:B0JR86; Description=uvrabc system protein b os microcystis aeruginosa (strain nies-843) gn uvrb pe 3 sv 1; Ontology_term=InterPro:IPR001650,InterPro:IPR001943,InterPro:IPR004807,InterPro:IPR006935,InterPro:IPR014001,InterPro:IPR024759,InterPro:IPR027417; score=553.52; evalue=0.00e+00;	Name=JCVI_TIGRFAMS:TIGR00631; Dbxref=JCVI_TIGRFAMS:TIGR00631; Description=uvrb: excinuclease abc subunit b; Ontology_term=InterPro:IPR004807; score=663.10; evalue=8.20e-200;		24596
comp12975_c1_seq1	1917	0.0404696	0	0.0164525	0	1.01515e-07	0	10.7739	6.27928	6.0249	7.78158			Name=Pfam:Helicase_C; Dbxref=Pfam:PF00271.26; Description=helicase conserved c-terminal domain; Ontology_term=InterPro:IPR001650; score=50.50; evalue=1.30e-13;	Name=SUPERFAMILY:0036317; Dbxref=SCOP:52540; Description=p-loop containing nucleoside triphosphate hydrolases; score=283.30; evalue=3.60e-84;	Name=Swiss-Prot:B0JR86; Dbxref=Swiss-Prot:B0JR86; Description=uvrabc system protein b os microcystis aeruginosa (strain nies-843) gn uvrb pe 3 sv 1; Ontology_term=InterPro:IPR001650,InterPro:IPR001943,InterPro:IPR004807,InterPro:IPR006935,InterPro:IPR014001,InterPro:IPR024759,InterPro:IPR027417; score=553.52; evalue=0.00e+00;	Name=JCVI_TIGRFAMS:TIGR00631; Dbxref=JCVI_TIGRFAMS:TIGR00631; Description=uvrb: excinuclease abc subunit b; Ontology_term=InterPro:IPR004807; score=663.10; evalue=8.20e-200;		24596	138263	K03702
comp12975_c2_seq1	1918	1.0022e-06	0	0.00446751	0	0.109752	0	3.83655	2.57477	3.20473	2.19347			Name=Pfam:Helicase_C; Dbxref=Pfam:PF00271.26; Description=helicase conserved c-terminal domain; Ontology_term=InterPro:IPR001650; score=50.50; evalue=1.30e-13;	Name=SUPERFAMILY:0036317; Dbxref=SCOP:52540; Description=p-loop containing nucleoside triphosphate hydrolases; score=283.30; evalue=3.60e-84;	Name=Swiss-Prot:B0JR86; Dbxref=Swiss-Prot:B0JR86; Description=uvrabc system protein b os microcystis aeruginosa (strain nies-843) gn uvrb pe 3 sv 1; Ontology_term=InterPro:IPR001650,InterPro:IPR001943,InterPro:IPR004807,InterPro:IPR006935,InterPro:IPR014001,InterPro:IPR024759,InterPro:IPR027417; score=553.52; evalue=0.00e+00;	Name=JCVI_TIGRFAMS:TIGR00631; Dbxref=JCVI_TIGRFAMS:TIGR00631; Description=uvrb: excinuclease abc subunit b; Ontology_term=InterPro:IPR004807; score=663.10; evalue=8.20e-200;		24596		K03702
comp12976_c0_seq1	1919	0	0.665413	4.11253e-10	0.381301	0	0	0.499277	1.20856	1.45281	0.443916								63465	12194
comp12978_c0_seq1	1920	0.0909252	0	0.802602	0	0.000183805	0	3.12705	1.20856	1.75192	2.50682			Name=Pfam:RmlD_sub_bind; Dbxref=Pfam:PF04321.12; Description=rmld substrate binding domain; Ontology_term=InterPro:IPR005913; score=39.40; evalue=2.90e-10;	Name=SUPERFAMILY:0052116; Dbxref=SCOP:51735; Description=nad(p)-binding rossmann-fold domains; score=50.10; evalue=2.10e-13;		Name=JCVI_TIGRFAMS:TIGR01214; Dbxref=JCVI_TIGRFAMS:TIGR01214; Description=rmld: dtdp-4-dehydrorhamnose reductase; Ontology_term=InterPro:IPR005913; score=39.00; evalue=1.00e-10;		72848	17071
comp12979_c0_seq1	1921	0.999995	0	0.999984	0	0.838472	0	4.28327	0.893286	0.897326	1.77566		Down, Nut Stress					EGB09798.1	63122	27022
comp12981_c0_seq1	1922	0.0147373	1.16747e-07	0.362083	3.92439e-10	0.0701115	1.9766e-07	1.26133	0.551736	0.875961	0.809493
comp12982_c0_seq1	1923	0	1.48548e-05	0.123867	0	0.0279355	0	1.892	1.05092	2.05103	1.27952			Name=Pfam:Cation_efflux; Dbxref=Pfam:PF01545.16; Description=cation efflux family; Ontology_term=InterPro:IPR002524; score=25.50; evalue=5.40e-06;						96388
comp12983_c0_seq1	1924	0	0.138875	0.224411	2.25796e-06	0	0.805908	0.709499	0.315277	1.32462	1.90623									17831
comp12984_c0_seq1	1925	5.66563e-07	0.000443463	0.467306	1.38426e-10	0.362528	1.31362e-09	1.28761	0.525462	1.47418	0.626704								63443	93002
comp12985_c1_seq1	1926	0.740049	0	0.13463	0	0.0052361	0	1.81317	0.998379	0.640947	1.38397									40577
comp12986_c0_seq1	1927	0	0.00211371	0	0.0129201	0	0.138097	4.83511	8.06585	7.62727	8.87831			Name=Pfam:Polyketide_cyc2; Dbxref=Pfam:PF10604.4; Description=polyketide cyclase / dehydrase and lipid transport; Ontology_term=InterPro:IPR019587; score=53.50; evalue=2.40e-14;	Name=SUPERFAMILY:0049515; Dbxref=SCOP:55961; Description=bet v1-like; score=66.30; evalue=2.20e-18;					16754
comp12986_c1_seq1	1928	0	0	0	0	0	0	8.6191	8.90659	8.43914	8.74775								21131	16299
comp12986_c2_seq1	1929	0.161234	0	0.000550424	0	0.00582642	0	4.88766	3.44178	2.60652	3.21186								21131	22064
comp12987_c0_seq1	1930	0	0	0	0.0281918	0	0.00455846	1.34017	2.07558	1.26053	1.72344									12069
comp12988_c0_seq1	1931	9.09695e-05	0	3.79459e-06	0	0	0	3.70516	3.1265	2.7988	3.36854			Name=Pfam:IU_nuc_hydro; Dbxref=Pfam:PF01156.14; Description=inosine-uridine preferring nucleoside hydrolase; Ontology_term=InterPro:IPR001910; score=52.00; evalue=5.20e-14;	Name=SUPERFAMILY:0042656; Dbxref=SCOP:53590; Description=nucleoside hydrolase; score=47.40; evalue=1.80e-12;					16905
comp12988_c1_seq1	1932	0.00646265	0	4.55268e-06	1.90002e-05	0.00797225	0	1.73433	1.78657	1.23916	1.30563									60563
comp12989_c0_seq1	1933	6.4291e-08	0.000213234	3.46372e-07	0.000471143	0.121239	5.5163e-09	1.44528	1.68148	1.6451	0.861719									99319	K16755
comp12990_c0_seq1	1934	0.00059892	0	0.0526201	0	0.469742	0	3.65261	2.1544	2.60652	1.77566
comp12990_c1_seq1	1935	0.00633983	0	0.000536049	0	0.200569	0	8.82933	5.75381	5.2985	4.70028									138387
comp12991_c0_seq1	1936	0.055737	0	0.0148102	0	0.118	0	6.17527	3.75706	3.50384	3.44687								66046	7622
comp12992_c0_seq1	1937	0.150634	3.47533e-09	1.78678e-07	0.00277947	0	0	1.1825	1.52384	0.619582	1.33175									120054
comp12992_c1_seq1	1938	0.71135	4.22498e-10	0.0702741	3.49738e-06	0.0918847	7.21387e-06	0.893444	0.551736	0.235014	0.574479
comp12993_c0_seq1	1939	0	0	0	0.934783	1.66774e-10	0.685316	0.394166	1.62893	0.384568	1.14896
comp12994_c0_seq1	1940	0.994436	0	0.982125	0	0.996045	0	1.68178	0.315277	0.277744	0.313352		Down, Gen Stress					EGB06066.1	65930
comp12994_c1_seq1	1941	0.999973	0	0.999917	0	1	0	4.38839	1.02465	1.02552	0.522254		Down, Gen Stress					EGB06066.1	65930		K14554
comp12995_c0_seq1	1942	2.17963e-06	0	0	0.41177	0	0.469031	2.02339	4.2037	1.94421	4.15192
comp12996_c0_seq1	1943	3.95257e-06	0	0	1.67337e-06	0	0.18812	3.20589	3.73078	2.71334	5.95369									18146
comp12997_c0_seq1	1944	0	1	0	0	0	0	49.0343	37.7807	120.156	83.0644	Up, LowP								12625
comp12998_c0_seq1	1945	7.63856e-08	0	0	0	0	0.369594	2.70661	2.70613	2.54242	5.3531			Name=Pfam:Sel1; Dbxref=Pfam:PF08238.7; Description=sel1 repeat; Ontology_term=InterPro:IPR006597; score=52.70; evalue=3.60e-14;	Name=SUPERFAMILY:0047832; Dbxref=SCOP:81901; Description=hcp-like; score=82.30; evalue=2.10e-23;				7019	16821	K07126
comp12999_c0_seq1	1946	0.00226917	0	0.0483209	0	0.0780473	0	2.365	1.44502	1.70919	1.4362			Name=Pfam:Cupin_8; Dbxref=Pfam:PF13621.1; Description=cupin-like domain; score=45.00; evalue=8.40e-12;	Name=SUPERFAMILY:0050303; Dbxref=SCOP:51197; Description=clavaminate synthase-like; score=41.70; evalue=7.00e-11;
comp12999_c1_seq1	1947	4.72654e-05	0	0.00457015	0	0.434824	0	2.18105	1.57639	1.88011	1.04451									19302
comp1300_c0_seq1	1948	0.0209853	0	0.0119855	0	0.00791519	0	2.15478	1.47129	1.38872	1.56676									22006
comp13000_c0_seq1	1949	0.586518	1.38671e-12	0.354534	7.56394e-11	0.857931	6.53293e-13	1.36644	0.604282	0.512758	0.417803
comp13000_c1_seq1	1950	0.979778	0	0.0224636	0	3.46832e-06	2.92986e-05	1.81317	1.20856	0.405933	1.88011		Down, LowP
comp13000_c2_seq1	1951	0.998858	0	0.889161	0	0.513472	0	2.52266	0.84074	0.512758	1.17507		Down, LowP							29538
comp13001_c0_seq1	1952	0.0615454	0	9.92153e-06	0	0	0	6.46433	4.80798	3.63203	6.63262			Name=Pfam:WD40; Dbxref=Pfam:PF00400.27; Description=wd domain g-beta repeat; Ontology_term=InterPro:IPR001680; score=122.90; evalue=1.40e-36;	Name=SUPERFAMILY:0053623; Dbxref=SCOP:50978; Description=wd40 repeat-like; score=205.60; evalue=6.60e-61;	Name=Swiss-Prot:Q5XGI5; Dbxref=Swiss-Prot:Q5XGI5; Description=wd repeat domain-containing protein 83 os xenopus tropicalis gn wdr83 pe 2 sv 1; Ontology_term=InterPro:IPR001680,InterPro:IPR015943,InterPro:IPR017986,InterPro:IPR019775,InterPro:IPR020472; score=211.07; evalue=5.38e-64;			65787	311	K13124
comp13002_c0_seq2	1953	0	0	0	2.9276e-06	0	1.95977e-05	3.65261	4.46643	3.95251	4.64806									18941
comp13003_c0_seq1	1954	0.989145	0	0	0	0.986273	0	9.74905	7.17256	3.82432	3.86468		Down, LowP&LowL					EGB11312.1	21524	718	K00640
comp13003_c1_seq1	1955	0.99907	2.57849e-21	0.406349	5.80103e-11	0.902731	2.03116e-13	1.39272	0.604282	0.0854596	0.417803		Down, LowP						21524	24031
comp13004_c0_seq1	1956	0	0.00119242	1.93842e-05	0	0.575574	0	2.18105	1.99676	3.01245	0.966169			Name=Pfam:Cupin_8; Dbxref=Pfam:PF13621.1; Description=cupin-like domain; score=73.30; evalue=1.90e-20;	Name=SUPERFAMILY:0050303; Dbxref=SCOP:51197; Description=clavaminate synthase-like; score=109.40; evalue=1.70e-31;				70839	14432
comp13005_c0_seq1	1957	0	0.717583	0.00333701	0	0	0.931567	3.36355	2.33831	7.43499	8.04271								63175	16853
comp13006_c0_seq1	1958	0.018593	0	0	0.000187168	0.0347114	0	2.18105	2.70613	1.41008	1.4362									11303
comp13008_c0_seq1	1959	0	0.00714185	0.0119555	0	0.121392	0	2.23361	1.52384	3.37565	1.30563									10951
comp13009_c0_seq1	1960	0	5.71207e-06	0	2.23474e-06	0	8.46394e-05	3.44239	4.12488	4.31571	4.51749			Name=Pfam:Rad51; Dbxref=Pfam:PF08423.6; Description=rad51; Ontology_term=InterPro:IPR013632; score=95.00; evalue=3.00e-27;	Name=SUPERFAMILY:0048255; Dbxref=SCOP:52540; Description=p-loop containing nucleoside triphosphate hydrolases; score=119.70; evalue=1.20e-34;	Name=Swiss-Prot:Q8R2J9; Dbxref=Swiss-Prot:Q8R2J9; Description=dna repair protein rad51 homolog 3 os cricetulus griseus gn rad51c pe 2 sv 1; Ontology_term=InterPro:IPR013632,InterPro:IPR016467,InterPro:IPR020588,InterPro:IPR027417; score=178.33; evalue=9.48e-51;	Name=JCVI_TIGRFAMS:TIGR02236; Dbxref=JCVI_TIGRFAMS:TIGR02236; Description=recomb_rada: dna repair and recombination protein rada; Ontology_term=InterPro:IPR011938; score=97.40; evalue=2.10e-28;			13253	K10870
comp13009_c1_seq1	1961	7.17885e-05	0	0	0.00389776	5.51754e-05	2.08716e-07	2.07594	2.96886	1.77329	1.90623			Name=Pfam:Rad51; Dbxref=Pfam:PF08423.6; Description=rad51; Ontology_term=InterPro:IPR013632; score=95.00; evalue=3.00e-27;	Name=SUPERFAMILY:0048255; Dbxref=SCOP:52540; Description=p-loop containing nucleoside triphosphate hydrolases; score=119.70; evalue=1.20e-34;	Name=Swiss-Prot:Q8R2J9; Dbxref=Swiss-Prot:Q8R2J9; Description=dna repair protein rad51 homolog 3 os cricetulus griseus gn rad51c pe 2 sv 1; Ontology_term=InterPro:IPR013632,InterPro:IPR016467,InterPro:IPR020588,InterPro:IPR027417; score=178.33; evalue=9.48e-51;	Name=JCVI_TIGRFAMS:TIGR02236; Dbxref=JCVI_TIGRFAMS:TIGR02236; Description=recomb_rada: dna repair and recombination protein rada; Ontology_term=InterPro:IPR011938; score=97.40; evalue=2.10e-28;				K10870
comp13011_c0_seq1	1962	0.849692	0	0.355987	0	0.249254	0	3.38983	1.65521	1.30326	1.80178									8003	K02603
comp13011_c1_seq1	1963	0.100145	0	0	0.000940757	0	0.0150619	2.1285	2.8375	1.19643	3.21186
comp13013_c0_seq1	1964	0	0.00302291	0	0.0151247	0	0.00781406	2.31244	3.62569	3.35429	3.39465
comp13013_c0_seq2	1965	0	0.00082499	0	0.0168276	0	1.6775e-06	3.46866	5.70127	5.08485	4.07358									140399
comp13014_c0_seq1	1966	4.03585e-05	0	0	0	0.0237205	0	7.30522	6.9361	5.06348	4.36082									97
comp13014_c1_seq1	1967	0.000628013	0.142412	3.25282e-06	0.525682	0.000386361	0.402747	0.0788333	0.472916	0.235014	0.28724								60754
comp13015_c0_seq1	1968	0.404461	0	0	0	0	0	8.72422	8.17094	4.31571	8.09493			Name=Pfam:Nuc_sug_transp; Dbxref=Pfam:PF04142.10; Description=nucleotide-sugar transporter; Ontology_term=InterPro:IPR007271; score=50.50; evalue=1.30e-13;	Name=SUPERFAMILY:0043518; Dbxref=SCOP:103481; Description=multidrug resistance efflux transporter emre; score=27.80; evalue=1.90e-06;				62005	3505
comp13016_c0_seq1	1969	0.965802	0	0.924	0	0.235801	0	2.44383	0.76192	0.705042	1.30563		Down, LowP							5188
comp13016_c1_seq1	1970	1	0	0.999997	0	1	0	3.38983	0.499189	0.384568	0.470028		Down, Gen Stress					EGB11164.1		35095
comp13016_c2_seq1	1971	0.998492	0	0.989449	0	0.727165	0	1.91828	0.367824	0.299109	0.757268		Down, Nut Stress
comp13017_c0_seq1	1972	0.00358466	0	0	0.715656	0	0.245251	4.70372	10.2202	3.05518	8.95665									60638
comp13017_c0_seq2	1973	0	0.000110389	0	0.187758	0	0	4.75627	9.03795	6.90086	5.09197			Name=Pfam:GPI-anchored; Dbxref=Pfam:PF10342.4; Description=ser-thr-rich glycosyl-phosphatidyl-inositol-anchored membrane family; Ontology_term=InterPro:IPR018466; score=80.50; evalue=7.80e-23;	Name=SUPERFAMILY:0050400; Dbxref=SCOP:81296; Description=e set domains; score=29.90; evalue=3.60e-07;					6947
comp13018_c0_seq1	1974	0.590195	0	0.0135634	0	0.319361	0	2.44383	1.62893	1.02552	1.25341									12143
comp1302_c0_seq1	1975	6.96352e-06	0.0179821	0.14254	2.88181e-05	0.261794	4.1332e-05	0.578111	0.289004	0.833231	0.28724
comp13020_c0_seq1	1976	0.659763	1.5238e-12	0.00139589	0	5.25357e-07	0.00312001	1.23505	1.05092	0.405933	1.54065
comp13020_c0_seq2	1977	0.797789	0	0.535294	0	0.152893	0	2.96939	1.31366	1.1537	1.67121									10778
comp13021_c0_seq1	1978	0.0367528	0	0.71988	0	0.91862	0	4.9665	2.1544	2.90563	1.98456									4436
comp13021_c1_seq1	1979	0	0	0.369265	6.86957e-07	0.182688	2.89161e-05	0.683222	0.236458	0.598217	0.39169
comp13022_c0_seq1	1980	0.00225815	0	0.0839893	0	0.860697	0	5.72855	3.20532	3.69613	2.42848				Name=SUPERFAMILY:0037738; Dbxref=SCOP:52047; Description=rni-like; score=54.80; evalue=6.10e-15;				67543	138358
comp13023_c0_seq1	1981	0.755735	0	6.92429e-05	9.13392e-08	0.000150869	3.5436e-07	1.91828	1.73403	0.683677	1.72344			Name=Pfam:Thioredoxin; Dbxref=Pfam:PF00085.15; Description=thioredoxin; Ontology_term=InterPro:IPR013766; score=55.00; evalue=4.60e-15;	Name=SUPERFAMILY:0042047; Dbxref=SCOP:52833; Description=thioredoxin-like; score=62.80; evalue=2.70e-17;		Name=JCVI_TIGRFAMS:TIGR01130; Dbxref=JCVI_TIGRFAMS:TIGR01130; Description=er_pdi_fam: protein disulfide isomerases; Ontology_term=InterPro:IPR005792; score=68.10; evalue=2.30e-19;		9229
comp13023_c1_seq1	1982	0.404741	0	0	0	1.22426e-06	0	7.88333	6.27928	3.88841	5.90147			Name=Pfam:Thioredoxin; Dbxref=Pfam:PF00085.15; Description=thioredoxin; Ontology_term=InterPro:IPR013766; score=55.00; evalue=4.60e-15;	Name=SUPERFAMILY:0042047; Dbxref=SCOP:52833; Description=thioredoxin-like; score=62.80; evalue=2.70e-17;		Name=JCVI_TIGRFAMS:TIGR01130; Dbxref=JCVI_TIGRFAMS:TIGR01130; Description=er_pdi_fam: protein disulfide isomerases; Ontology_term=InterPro:IPR005792; score=68.10; evalue=2.30e-19;		9229	4296
comp13024_c0_seq1	1983	0.968505	0	0.722799	0	0	0	3.5475	1.47129	1.17507	3.96913		Down, LowP							26166
comp13025_c0_seq1	1984	0.848069	0	0.999997	0	0.824899	0	4.80883	0.998379	1.96557	2.03679		Down, LowN							40442
comp13025_c1_seq1	1985	0.999944	0	0.997496	0	0.999754	0	3.0745	0.735647	0.576852	0.67893		Down, Gen Stress							27420
comp13026_c0_seq1	1986	0	0.128756	0	0.279041	0	0.794055	4.46722	8.72268	8.31095	9.79226								70616
comp13026_c1_seq1	1987	0	1.4577e-06	0	0.00149023	0	2.23568e-06	4.38839	6.69965	5.6617	5.53589								70616	17264
comp13027_c0_seq1	1988	0.016088	1.28269e-08	0.000733127	0	0	0.00154623	1.44528	1.23484	0.982785	1.74955									16538
comp13028_c0_seq2	1989	1	0	1	0	0.999999	0	24.123	6.88356	2.67061	8.95665		Down, Gen Stress	Name=Pfam:TIMELESS; Dbxref=Pfam:PF04821.9; Description=timeless protein; Ontology_term=InterPro:IPR006906; score=74.10; evalue=8.70e-21;				CBN76654.1		47058	K03155
comp13029_c0_seq1	1990	0.0461327	0	0.222769	0	0.319202	0	2.49639	1.28738	1.49554	1.27952									2136
comp13030_c0_seq1	1991	0	0.685457	0	0.000792817	0.085924	0	2.10222	2.75868	4.8071	1.27952									93682
comp13031_c0_seq1	1992	0.999999	0	0.000788582	0	0	0.835565	3.44239	2.52222	0.534122	7.80769		Down, LowP					EOD21737.1		18281
comp13031_c1_seq1	1993	0	0.00425829	0.119403	2.73544e-08	0.129255	1.07042e-07	1.1825	0.656828	1.55964	0.705042								53543	11700
comp13032_c0_seq1	1994	0.215899	0	0.165411	0	0	0	3.70516	1.99676	1.92284	3.52521									9650
comp13034_c0_seq1	1995	0.246014	6.42127e-07	0.0321377	6.40254e-05	0	0	0.709499	0.499189	0.299109	0.78338								61232
comp130341_c0_seq1	1996	0.254202	0.000116441	0.215524	0.00030363	0	0	0.315333	0.105092	0.0854596	0.339465
comp13035_c0_seq1	1997	0	8.00848e-05	0	0.00691801	0.0152802	0	1.99711	2.94259	2.3715	1.41008				Name=SUPERFAMILY:0048273; Dbxref=SCOP:82199; Description=set domain; score=25.40; evalue=8.00e-06;					21556
comp13036_c0_seq1	1998	0.793158	1.82921e-12	0.661228	4.76215e-11	0.843175	7.4616e-12	1.15622	0.367824	0.320473	0.339465
[truncated: 35,316 more rows]
